# Supplementary material for: The overlooked evolutionary dynamics of 16S rRNA revises its role as the “gold standard” for bacterial species identification
Source: Sci Rep. 2024 Apr 20;14:9067. doi: 10.1038/s41598-024-59667-3 (PMC11032355; doi:10.1038/s41598-024-59667-3)
Supplement: Supplementary file 3 — Supplementary Table 1. [file 41598_2024_59667_MOESM3_ESM.xlsx]

## Sheet: List1
Genus/Taxon:	Genome1	Genome2	ANI [%]	16S rRNA divergence [%]	Species1	Species2
Bacillus	GCF_003020795.1	GCF_000715205.1	9.398	0.066	Bacillus pumilus	Bacillus zhangzhouensis
Bacillus	GCF_008244765.1	GCF_003020795.1	8.63	0.065	Bacillus safensis	Bacillus pumilus
Bacillus	GCF_008807735.1	GCF_001884065.1	10.041	0.064	Bacillus wiedmannii	Bacillus proteolyticus
Bacillus	GCF_008807735.1	GCF_002746455.1	6.777	0.064	Bacillus wiedmannii	Bacillus fungorum
Bacillus	GCF_008807735.1	GCF_004116025.1	6.807	0.064	Bacillus wiedmannii	Bacillus albus
Bacillus	GCF_009739945.1	GCF_004116025.1	9.188	0	Bacillus luti	Bacillus albus
Bacillus	GCF_009739945.1	GCF_008807735.1	9.292	0.064	Bacillus luti	Bacillus wiedmannii
Bacillus	GCF_011040455.1	GCF_004116025.1	6.609	0.064	Bacillus tropicus	Bacillus albus
Bacillus	GCF_011040455.1	GCF_009739945.1	9.734	0.064	Bacillus tropicus	Bacillus luti
Bacillus	GCF_016605985.1	GCF_001884065.1	9.662	0.064	Bacillus toyonensis	Bacillus proteolyticus
Bacillus	GCF_016605985.1	GCF_004116025.1	9.835	0.064	Bacillus toyonensis	Bacillus albus
Bacillus	GCF_016605985.1	GCF_009739945.1	9.851	0.064	Bacillus toyonensis	Bacillus luti
Bacillus	GCF_018332475.1	GCF_004116025.1	6.356	0	Bacillus sanguinis	Bacillus albus
Bacillus	GCF_018332475.1	GCF_008807735.1	6.233	0.064	Bacillus sanguinis	Bacillus wiedmannii
Bacillus	GCF_018332475.1	GCF_009739945.1	9.096	0	Bacillus sanguinis	Bacillus luti
Bacillus	GCF_018332475.1	GCF_011040455.1	6.804	0.064	Bacillus sanguinis	Bacillus tropicus
Bacillus	GCF_018332475.1	GCF_016605985.1	9.388	0.064	Bacillus sanguinis	Bacillus toyonensis
Bacillus	GCF_018332495.1	GCF_000161615.1	8.939	0.068	Bacillus paramobilis	Bacillus thuringiensis
Bacillus	GCF_018332495.1	GCF_001884065.1	10.034	0.068	Bacillus paramobilis	Bacillus proteolyticus
Bacillus	GCF_018332495.1	GCF_004116025.1	6.108	0.068	Bacillus paramobilis	Bacillus albus
Bacillus	GCF_018332495.1	GCF_009739945.1	8.902	0.068	Bacillus paramobilis	Bacillus luti
Bacillus	GCF_018332495.1	GCF_016605985.1	9.253	0	Bacillus paramobilis	Bacillus toyonensis
Bacillus	GCF_018332495.1	GCF_018332475.1	5.754	0.068	Bacillus paramobilis	Bacillus sanguinis
Bacillus	GCF_018332515.1	GCF_018141025.1	7.417	0.068	Bacillus hominis	Bacillus nitratireducens
Bacillus	GCF_022814905.1	GCF_004124315.2	7.856	0.069	Bacillus stercoris	Bacillus cabrialesii
Bacillus	GCF_022814905.1	GCF_006094475.1	7.776	0.069	Bacillus stercoris	Bacillus subtilis
Bacillus	GCF_023238245.1	GCF_022814905.1	7.637	0	Bacillus rugosus	Bacillus stercoris
Bacillus	GCF_023238325.1	GCF_004124315.2	6.244	0	Bacillus inaquosorum	Bacillus cabrialesii
Bacillus	GCF_023238325.1	GCF_022814905.1	7.329	0.069	Bacillus inaquosorum	Bacillus stercoris
Bacillus	GCF_900177005.1	GCF_000161615.1	9.395	0.064	Bacillus mobilis	Bacillus thuringiensis
Bartonella	GCF_002007565.1	GCF_002007485.1	14.806	0.067	Bartonella choladocola	Bartonella apihabitans
Bartonella	GCF_900638615.1	GCF_003606325.2	6.618	0	Bartonella elizabethae	Bartonella kosoyi
Burkholderia	GCF_002223275.1	GCF_001718555.1	7.346	0.065	Burkholderia aenigmatica	Burkholderia metallica
Burkholderia	GCF_003294055.1	GCF_002223275.1	7.365	0.065	Burkholderia reimsis	Burkholderia aenigmatica
Burkholderia	GCF_004723625.1	GCF_001718555.1	7.603	0.065	Burkholderia contaminans	Burkholderia metallica
Burkholderia	GCF_004723625.1	GCF_002223275.1	6.848	0	Burkholderia contaminans	Burkholderia aenigmatica
Burkholderia	GCF_004723625.1	GCF_003294055.1	7.802	0.065	Burkholderia contaminans	Burkholderia reimsis
Burkholderia	GCF_900240005.1	GCF_001028665.1	7.585	0.065	Burkholderia stabilis	Burkholderia pyrrocinia
Burkholderia	GCF_902859845.1	GCF_902830425.1	8.33	0.065	Burkholderia puraquae	Burkholderia arboris
Clostridium	GCF_017312485.1	GCF_014193895.1	8.854	0.066	Clostridium zeae	Clostridium fungisolvens
Leptospira	GCF_002073495.2	GCF_000243695.2	8.981	0.066	Leptospira interrogans	Leptospira kirschneri
Leptospira	GCF_002811505.1	GCF_002150055.1	12.687	0.066	Leptospira hartskeerlii	Leptospira venezuelensis
Leptospira	GCF_002812205.1	GCF_002811765.1	12.309	0	Leptospira neocaledonica	Leptospira saintgironsiae
Leptospira	GCF_002812225.1	GCF_002150055.1	12.49	0.066	Leptospira haakeii	Leptospira venezuelensis
Leptospira	GCF_002812225.1	GCF_002811505.1	12.115	0.066	Leptospira haakeii	Leptospira hartskeerlii
Leptospira	GCF_003112675.1	GCF_002811765.1	12.496	0	Leptospira johnsonii	Leptospira saintgironsiae
Leptospira	GCF_003112675.1	GCF_002812205.1	10.67	0	Leptospira johnsonii	Leptospira neocaledonica
Leptospira	GCF_003114815.1	GCF_002811945.1	22.713	0.067	Leptospira ellinghausenii	Leptospira harrisiae
Leptospira	GCF_003545875.1	GCF_001729245.1	15.517	0	Leptospira stimsonii	Leptospira tipperaryensis
Leptospira	GCF_004769555.1	GCF_002811765.1	9.56	0.066	Leptospira koniambonensis	Leptospira saintgironsiae
Leptospira	GCF_004769555.1	GCF_002812205.1	12.767	0.066	Leptospira koniambonensis	Leptospira neocaledonica
Leptospira	GCF_004769555.1	GCF_003112675.1	12.759	0.066	Leptospira koniambonensis	Leptospira johnsonii
Leptospira	GCF_004769615.1	GCF_002812225.1	19.56	0.066	Leptospira sarikeiensis	Leptospira haakeii
Leptospira	GCF_004769665.1	GCF_003114815.1	17.697	0.067	Leptospira kemamanensis	Leptospira ellinghausenii
Leptospira	GCF_004769745.1	GCF_002150055.1	12.171	0.066	Leptospira selangorensis	Leptospira venezuelensis
Leptospira	GCF_004769745.1	GCF_002811505.1	11.728	0.066	Leptospira selangorensis	Leptospira hartskeerlii
Leptospira	GCF_004769745.1	GCF_002812225.1	8.218	0	Leptospira selangorensis	Leptospira haakeii
Leptospira	GCF_004769745.1	GCF_004769615.1	19.399	0.066	Leptospira selangorensis	Leptospira sarikeiensis
Leptospira	GCF_004770045.1	GCF_002811945.1	15.939	0.067	Leptospira montravelensis	Leptospira harrisiae
Leptospira	GCF_004770045.1	GCF_003114815.1	22.613	0	Leptospira montravelensis	Leptospira ellinghausenii
Leptospira	GCF_004770045.1	GCF_004769665.1	22.716	0.067	Leptospira montravelensis	Leptospira kemamanensis
Leptospira	GCF_004770055.1	GCF_004769615.1	24.221	0.066	Leptospira semungkisensis	Leptospira sarikeiensis
Leptospira	GCF_004770105.1	GCF_002150055.1	12.105	0	Leptospira andrefontaineae	Leptospira venezuelensis
Leptospira	GCF_004770105.1	GCF_002811505.1	11.844	0.066	Leptospira andrefontaineae	Leptospira hartskeerlii
Leptospira	GCF_004770105.1	GCF_002812225.1	10.762	0.066	Leptospira andrefontaineae	Leptospira haakeii
Leptospira	GCF_004770105.1	GCF_004769745.1	10.598	0.066	Leptospira andrefontaineae	Leptospira selangorensis
Leptospira	GCF_004770265.1	GCF_004769235.1	12.299	0.067	Leptospira congkakensis	Leptospira kanakyensis
Leptospira	GCF_004770265.1	GCF_004769275.1	22.993	0.067	Leptospira congkakensis	Leptospira yanagawae
Leptospira	GCF_004770265.1	GCF_004769295.1	16.692	0.067	Leptospira congkakensis	Leptospira brenneri
Leptospira	GCF_004770265.1	GCF_004770145.1	16.77	0.067	Leptospira congkakensis	Leptospira bourretii
Leptospira	GCF_004770275.1	GCF_004769275.1	23.066	0	Leptospira meyeri	Leptospira yanagawae
Leptospira	GCF_004770275.1	GCF_004770265.1	16.522	0.067	Leptospira meyeri	Leptospira congkakensis
Leptospira	GCF_004770425.1	GCF_004769275.1	19.224	0.067	Leptospira levettii	Leptospira yanagawae
Leptospira	GCF_004770425.1	GCF_004769775.1	19.363	0.067	Leptospira levettii	Leptospira jelokensis
Leptospira	GCF_004770425.1	GCF_004770275.1	22.84	0.067	Leptospira levettii	Leptospira meyeri
Leptospira	GCF_004770475.1	GCF_004769235.1	16.234	0.067	Leptospira mtsangambouensis	Leptospira kanakyensis
Leptospira	GCF_004770475.1	GCF_004769275.1	22.718	0.067	Leptospira mtsangambouensis	Leptospira yanagawae
Leptospira	GCF_004770475.1	GCF_004769295.1	18.153	0.067	Leptospira mtsangambouensis	Leptospira brenneri
Leptospira	GCF_004770475.1	GCF_004770145.1	5.332	0.067	Leptospira mtsangambouensis	Leptospira bourretii
Leptospira	GCF_004770475.1	GCF_004770265.1	16.576	0	Leptospira mtsangambouensis	Leptospira congkakensis
Leptospira	GCF_004770475.1	GCF_004770275.1	10.578	0.067	Leptospira mtsangambouensis	Leptospira meyeri
Leptospira	GCF_004770555.1	GCF_004769665.1	22.469	0.067	Leptospira bandrabouensis	Leptospira kemamanensis
Leptospira	GCF_004770615.1	GCF_002812225.1	24.599	0.066	Leptospira langatensis	Leptospira haakeii
Leptospira	GCF_004770615.1	GCF_004769615.1	24.369	0	Leptospira langatensis	Leptospira sarikeiensis
Leptospira	GCF_004770615.1	GCF_004769745.1	24.356	0.066	Leptospira langatensis	Leptospira selangorensis
Leptospira	GCF_004770615.1	GCF_004770055.1	16.6	0.066	Leptospira langatensis	Leptospira semungkisensis
Leptospira	GCF_004770625.1	GCF_003114815.1	18.743	0.067	Leptospira bouyouniensis	Leptospira ellinghausenii
Leptospira	GCF_004770625.1	GCF_004769665.1	18.983	0	Leptospira bouyouniensis	Leptospira kemamanensis
Leptospira	GCF_004770625.1	GCF_004770045.1	22.958	0.067	Leptospira bouyouniensis	Leptospira montravelensis
Leptospira	GCF_004770625.1	GCF_004770555.1	23.022	0.067	Leptospira bouyouniensis	Leptospira bandrabouensis
Leptospira	GCF_004770765.1	GCF_004769235.1	10.435	0.067	Leptospira noumeaensis	Leptospira kanakyensis
Leptospira	GCF_004770765.1	GCF_004769275.1	22.84	0.067	Leptospira noumeaensis	Leptospira yanagawae
Leptospira	GCF_004770765.1	GCF_004769295.1	16.88	0.067	Leptospira noumeaensis	Leptospira brenneri
Leptospira	GCF_004770765.1	GCF_004770145.1	16.743	0.067	Leptospira noumeaensis	Leptospira bourretii
Leptospira	GCF_004770765.1	GCF_004770265.1	12.744	0	Leptospira noumeaensis	Leptospira congkakensis
Leptospira	GCF_004770765.1	GCF_004770275.1	17.134	0.067	Leptospira noumeaensis	Leptospira meyeri
Leptospira	GCF_004770765.1	GCF_004770475.1	16.76	0	Leptospira noumeaensis	Leptospira mtsangambouensis
Leptospira	GCF_004770895.1	GCF_002150055.1	11.694	0.066	Leptospira dzoumogneensis	Leptospira venezuelensis
Leptospira	GCF_004770895.1	GCF_004770105.1	11.22	0.066	Leptospira dzoumogneensis	Leptospira andrefontaineae
Leptospira	GCF_016918735.1	GCF_004770365.1	11.634	0.067	Leptospira abararensis	Leptospira vanthielii
Leptospira	GCF_016919165.1	GCF_004770365.1	15.284	0.067	Leptospira chreensis	Leptospira vanthielii
Leptospira	GCF_016919165.1	GCF_016918735.1	15.376	0	Leptospira chreensis	Leptospira abararensis
Mycobacterium	GCF_000253375.1	GCF_000195955.2	6.972	0.065	Mycobacterium canettii	Mycobacterium tuberculosis
Mycobacterium	GCF_000253375.1	GCF_000195955.2	6.972	0.065	Mycobacterium canettii	Mycobacterium tuberculosis
Mycobacterium	GCF_002102175.1	GCF_000157895.3	10.943	0	Mycobacterium gastri	Mycobacterium kansasii
Mycobacterium	GCF_002116635.1	GCF_002086155.1	13.736	0	Mycobacterium szulgai	Mycobacterium angelicum
Mycobacterium	GCF_010731655.1	GCF_010731595.1	5.516	0	Mycobacterium paraseoulense	Mycobacterium seoulense
Mycobacterium	GCF_021183725.1	GCF_000157895.3	10.194	0	Mycobacterium ostraviense	Mycobacterium kansasii
Mycobacterium	GCF_021183725.1	GCF_002102175.1	7.778	0	Mycobacterium ostraviense	Mycobacterium gastri
Mycobacterium	GCF_025823105.1	GCF_001245615.1	11.992	0.066	Mycobacterium porcinum	Mycolicibacterium neworleansense
Mycobacterium	GCF_900566075.1	GCF_002086915.1	9.458	0.065	Mycobacterium pseudokansasii	Mycobacterium persicum
Nocardia	GCF_009829305.1	GCF_001612785.1	12.362	0.066	Nocardia sputi	Nocardia beijingensis
Nocardia	GCF_900269665.1	GCF_019222765.1	13.904	0.066	Nocardia suismassiliense	Nocardia iowensis
Rhizobacterium	GCF_000359745.1	GCF_000330885.1	13.248	0.068	Rhizobium freirei	Rhizobium tropici
Rhizobacterium	GCF_001664265.1	GCF_001187535.1	11.422	0	Rhizobium esperanzae	Rhizobium ecuadorense
Rhizobacterium	GCF_001664385.1	GCF_001187535.1	10.87	0.068	Rhizobium phaseoli	Rhizobium ecuadorense
Rhizobacterium	GCF_001664385.1	GCF_001664265.1	10.198	0.068	Rhizobium phaseoli	Rhizobium esperanzae
Rhizobacterium	GCF_003938655.1	GCF_001187535.1	12.419	0	Rhizobium pisi	Rhizobium ecuadorense
Rhizobacterium	GCF_003938655.1	GCF_001664265.1	13.072	0	Rhizobium pisi	Rhizobium esperanzae
Rhizobacterium	GCF_003938655.1	GCF_001664385.1	13.179	0.068	Rhizobium pisi	Rhizobium phaseoli
Rhizobacterium	GCF_003985135.1	GCF_001187535.1	12.541	0.068	Rhizobium fabae	Rhizobium ecuadorense
Rhizobacterium	GCF_003985135.1	GCF_001664265.1	13.143	0.068	Rhizobium fabae	Rhizobium esperanzae
Rhizobacterium	GCF_003985135.1	GCF_001664385.1	13.132	0.068	Rhizobium fabae	Rhizobium phaseoli
Rhizobacterium	GCF_004306555.1	GCF_002531755.2	11.622	0	Rhizobium leguminosarum	Rhizobium acidisoli
Rhizobacterium	GCF_005862185.2	GCF_002531755.2	9.99	0	Rhizobium hidalgonense	Rhizobium acidisoli
Rhizobacterium	GCF_005862185.2	GCF_004306555.1	11.611	0	Rhizobium hidalgonense	Rhizobium leguminosarum
Rhizobacterium	GCF_013087515.1	GCF_002531755.2	11.552	0	Rhizobium sophorae	Rhizobium acidisoli
Rhizobacterium	GCF_013087515.1	GCF_004306555.1	7.745	0	Rhizobium sophorae	Rhizobium leguminosarum
Rhizobacterium	GCF_013087515.1	GCF_005862185.2	11.705	0	Rhizobium sophorae	Rhizobium hidalgonense
Rhizobacterium	GCF_013087605.1	GCF_002531755.2	11.79	0	Rhizobium indigoferae	Rhizobium acidisoli
Rhizobacterium	GCF_013087605.1	GCF_005862185.2	11.696	0	Rhizobium indigoferae	Rhizobium hidalgonense
Rhizobacterium	GCF_013087605.1	GCF_013087515.1	7.819	0	Rhizobium indigoferae	Rhizobium sophorae
Rhizobacterium	GCF_013087625.1	GCF_002531755.2	11.498	0.068	Rhizobium changzhiense	Rhizobium acidisoli
Rhizobacterium	GCF_013087625.1	GCF_004306555.1	7.603	0.068	Rhizobium changzhiense	Rhizobium leguminosarum
Rhizobacterium	GCF_013087625.1	GCF_005862185.2	11.515	0.068	Rhizobium changzhiense	Rhizobium hidalgonense
Rhizobacterium	GCF_013087625.1	GCF_013087605.1	7.712	0.068	Rhizobium changzhiense	Rhizobium indigoferae
Rhizobacterium	GCF_017352135.1	GCF_002119845.1	11.882	0.068	Rhizobium lentis	Rhizobium etli
Rhizobacterium	GCF_017357225.1	GCF_002119845.1	11.944	0.068	Rhizobium binae	Rhizobium etli
Rhizobacterium	GCF_017357245.1	GCF_002119845.1	11.208	0.068	Rhizobium bangladeshense	Rhizobium etli
Rhizobacterium	GCF_017357245.1	GCF_017357225.1	12.397	0	Rhizobium bangladeshense	Rhizobium binae
Rhizobacterium	GCF_017357285.1	GCF_002531755.2	11.64	0.068	Rhizobium ruizarguesonis	Rhizobium acidisoli
Rhizobacterium	GCF_017357285.1	GCF_004306555.1	6.861	0.068	Rhizobium ruizarguesonis	Rhizobium leguminosarum
Rhizobacterium	GCF_017357285.1	GCF_005862185.2	11.495	0.068	Rhizobium ruizarguesonis	Rhizobium hidalgonense
Rhizobacterium	GCF_017357285.1	GCF_013087515.1	7.554	0.068	Rhizobium ruizarguesonis	Rhizobium sophorae
Rhizobacterium	GCF_017357285.1	GCF_013087605.1	6.809	0.068	Rhizobium ruizarguesonis	Rhizobium indigoferae
Rhizobacterium	GCF_019793435.1	GCF_002531755.2	6.313	0.068	Rhizobium redzepovicii	Rhizobium acidisoli
Rhizobacterium	GCF_019793435.1	GCF_004306555.1	11.333	0.068	Rhizobium redzepovicii	Rhizobium leguminosarum
Rhizobacterium	GCF_019793435.1	GCF_005862185.2	10.139	0.068	Rhizobium redzepovicii	Rhizobium hidalgonense
Rhizobacterium	GCF_019793435.1	GCF_013087515.1	11.652	0.068	Rhizobium redzepovicii	Rhizobium sophorae
Rhizobacterium	GCF_019793435.1	GCF_013087605.1	11.466	0.068	Rhizobium redzepovicii	Rhizobium indigoferae
Rhizobacterium	GCF_019793435.1	GCF_013087625.1	11.404	0.068	Rhizobium redzepovicii	Rhizobium changzhiense
Rhizobacterium	GCF_024346605.1	GCF_002531755.2	11.677	0	Rhizobium anhuiense	Rhizobium acidisoli
Rhizobacterium	GCF_024346605.1	GCF_004306555.1	8.732	0	Rhizobium anhuiense	Rhizobium leguminosarum
Rhizobacterium	GCF_024346605.1	GCF_005862185.2	11.603	0	Rhizobium anhuiense	Rhizobium hidalgonense
Rhizobacterium	GCF_024346605.1	GCF_013087515.1	9.322	0	Rhizobium anhuiense	Rhizobium sophorae
Rhizobacterium	GCF_024346605.1	GCF_013087605.1	8.897	0	Rhizobium anhuiense	Rhizobium indigoferae
Rhizobacterium	GCF_024346605.1	GCF_013087625.1	9.236	0.068	Rhizobium anhuiense	Rhizobium changzhiense
Rhizobacterium	GCF_024346605.1	GCF_017357285.1	9.135	0.068	Rhizobium anhuiense	Rhizobium ruizarguesonis
Rhizobacterium	GCF_024346605.1	GCF_019793435.1	11.666	0.068	Rhizobium anhuiense	Rhizobium redzepovicii
Rhizobacterium	GCF_900094555.1	GCF_000359745.1	14.89	0.068	Rhizobium hainanense	Rhizobium freirei
Rhizobacterium	GCF_900094585.1	GCF_000330885.1	11.456	0.068	Rhizobium multihospitium	Rhizobium tropici
Rhizobacterium	GCF_900094585.1	GCF_000359745.1	14.843	0	Rhizobium multihospitium	Rhizobium freirei
Rhizobacterium	GCF_900094585.1	GCF_900094555.1	10.292	0.068	Rhizobium multihospitium	Rhizobium hainanense
Rhizobacterium	GCF_900094625.1	GCF_017357225.1	12.687	0.068	Rhizobium aethiopicum	Rhizobium binae
Rhizobacterium	GCF_900094625.1	GCF_017357245.1	9.55	0.068	Rhizobium aethiopicum	Rhizobium bangladeshense
Staphylococcus	GCF_007814115.1	GCF_002614725.1	15.578	0	Staphylococcus saprophyticus	Staphylococcus edaphicus
Staphylococcus	GCF_015025075.1	GCF_000236925.1	6.789	0	Staphylococcus singaporensis	Staphylococcus argenteus,
Staphylococcus	GCF_018501965.1	GCF_002614725.1	19.151	0.064	Staphylococcus pseudoxylosus	Staphylococcus edaphicus
Staphylococcus	GCF_018501965.1	GCF_007814115.1	19.016	0.064	Staphylococcus pseudoxylosus	Staphylococcus saprophyticus
Staphylococcus	GCF_900458435.1	GCF_001922405.1	9.083	0.064	Staphylococcus carnosus	Staphylococcus condimenti
Staphylococcus	GCF_900636685.1	GCF_000236925.1	8.055	0.064	Staphylococcus schweitzeri	Staphylococcus argenteus,
Staphylococcus	GCF_900636685.1	GCF_015025075.1	7.735	0.064	Staphylococcus schweitzeri	Staphylococcus singaporensis
Staphylococcus	GCF_904830535.1	GCF_000236925.1	6.602	0	Staphylococcus roterodami	Staphylococcus argenteus,
Staphylococcus	GCF_904830535.1	GCF_900636685.1	7.425	0.064	Staphylococcus roterodami	Staphylococcus schweitzeri
Streptococcus	GCF_900475675.1	GCF_016127275.1	6.733	0.065	Streptococcus lutetiensis	Streptococcus infantarius
Vibrio	GCF_022371215.1	GCF_002156525.1	10.249	0.064	Vibrio gigantis	Vibrio celticus
Thermococcus	GCF_001592435.1	GCF_000009965.1	11.336	0	Thermococcus peptonophilus	Thermococcus kodakarensis
Thermococcus	GCF_020386975.1	GCF_000246985.2	12.167	0	Thermococcus bergensis	Thermococcus litoralis
Thermococcus	GCF_900198835.1	GCF_000585495.1	8.695	0.067	Thermococcus henrietii	Thermococcus nautili
Supplementary Table 1: List of species for which Horizontal Gene Transfer has been detected. We report the genus name, NCBI accession numbers, divergence defined by Average Nucleotide Identity, divergence at the 16S rRNA level, and the species names.
