# Supplementary material for: The overlooked evolutionary dynamics of 16S rRNA revises its role as the “gold standard” for bacterial species identification
Source: Sci Rep. 2024 Apr 20;14:9067. doi: 10.1038/s41598-024-59667-3 (PMC11032355; doi:10.1038/s41598-024-59667-3)
Supplement: Supplementary file 4 — Supplementary Table 2. [file 41598_2024_59667_MOESM4_ESM.xlsx]

## Sheet: List1
Genus/Taxon:	Species:	NCBI Genome Assembly Accession:
Acinetobacter	Acinetobacter baylyi	GCF_000046845.1
Acinetobacter	Acinetobacter pittii	GCF_000191145.1
Acinetobacter	Acinetobacter oleivorans	GCF_000196795.1
Acinetobacter	Acinetobacter bohemicus	GCF_000367925.1
Acinetobacter	Acinetobacter proteolyticus	GCF_000367945.1
Acinetobacter	Acinetobacter parvus	GCF_000368025.1
Acinetobacter	Acinetobacter gerneri	GCF_000368565.1
Acinetobacter	Acinetobacter venetianus	GCF_000368585.1
Acinetobacter	Acinetobacter johnsonii	GCF_000368805.1
Acinetobacter	Acinetobacter beijerinckii	GCF_000369005.1
Acinetobacter	Acinetobacter ursingii	GCF_000369885.1
Acinetobacter	Acinetobacter rudis	GCF_000413895.1
Acinetobacter	Acinetobacter colistiniresistens	GCF_000413935.1
Acinetobacter	Acinetobacter nectaris	GCF_000488215.1
Acinetobacter	Acinetobacter brisouii	GCF_000488275.1
Acinetobacter	Acinetobacter tjernbergiae	GCF_000759995.1
Acinetobacter	Acinetobacter harbinensis	GCF_000816495.1
Acinetobacter	Acinetobacter equi	GCF_001307195.1
Acinetobacter	Acinetobacter pragensis	GCF_001605895.1
Acinetobacter	Acinetobacter gandensis	GCF_001678755.1
Acinetobacter	Acinetobacter gyllenbergii	GCF_001682515.1
Acinetobacter	Acinetobacter wuhouensis	GCF_001696605.3
Acinetobacter	Acinetobacter larvae	GCF_001704115.1
Acinetobacter	Acinetobacter defluvii	GCF_001704615.3
Acinetobacter	Acinetobacter celticus	GCF_001707755.1
Acinetobacter	Acinetobacter calcoaceticus	GCF_002055515.1
Acinetobacter	Acinetobacter terrae	GCF_002135195.1
Acinetobacter	Acinetobacter silvestris	GCF_002135235.1
Acinetobacter	Acinetobacter chinensis	GCF_002165375.2
Acinetobacter	Acinetobacter populi	GCF_002174125.1
Acinetobacter	Acinetobacter guillouiae	GCF_002370525.2
Acinetobacter	Acinetobacter sichuanensis	GCF_003024515.2
Acinetobacter	Acinetobacter cumulans	GCF_003024525.3
Acinetobacter	Acinetobacter radioresistens	GCF_003258335.1
Acinetobacter	Acinetobacter haemolyticus	GCF_003323815.1
Acinetobacter	Acinetobacter guerrae	GCF_003611455.1
Acinetobacter	Acinetobacter tianfuensis	GCF_003611465.1
Acinetobacter	Acinetobacter rongchengensis	GCF_003611475.1
Acinetobacter	Acinetobacter chengduensis	GCF_003664645.1
Acinetobacter	Acinetobacter halotolerans	GCF_004208515.1
Acinetobacter	Acinetobacter terrestris	GCF_004331155.1
Acinetobacter	Acinetobacter nosocomialis	GCF_005281455.1
Acinetobacter	Acinetobacter pullicarnis	GCF_006352475.1
Acinetobacter	Acinetobacter baumannii	GCF_008632635.1
Acinetobacter	Acinetobacter qingfengensis	GCF_008693185.1
Acinetobacter	Acinetobacter tandoii	GCF_008867985.1
Acinetobacter	Acinetobacter wanghuae	GCF_009557235.1
Acinetobacter	Acinetobacter dispersus	GCF_009884975.1
Acinetobacter	Acinetobacter indicus	GCF_009914475.1
Acinetobacter	Acinetobacter kanungonis	GCF_009939195.1
Acinetobacter	Acinetobacter portensis	GCF_010646905.1
Acinetobacter	Acinetobacter schindleri	GCF_010918895.1
Acinetobacter	Acinetobacter shaoyimingii	GCF_011578045.1
Acinetobacter	Acinetobacter lanii	GCF_011578285.1
Acinetobacter	Acinetobacter geminorum	GCF_013009345.1
Acinetobacter	Acinetobacter lactucae	GCF_013122135.1
Acinetobacter	Acinetobacter courvalinii	GCF_014635545.1
Acinetobacter	Acinetobacter vivianii	GCF_014635885.1
Acinetobacter	Acinetobacter modestus	GCF_014636095.1
Acinetobacter	Acinetobacter pecorum	GCF_014837015.1
Acinetobacter	Acinetobacter baretiae	GCF_015627105.1
Acinetobacter	Acinetobacter rathckeae	GCF_015627165.1
Acinetobacter	Acinetobacter pollinis	GCF_015627215.1
Acinetobacter	Acinetobacter seifertii	GCF_016064815.1
Acinetobacter	Acinetobacter bereziniae	GCF_016576965.1
Acinetobacter	Acinetobacter towneri	GCF_017498585.1
Acinetobacter	Acinetobacter soli	GCF_018139125.1
Acinetobacter	Acinetobacter bouvetii	GCF_018324105.1
Acinetobacter	Acinetobacter junii	GCF_018336855.1
Acinetobacter	Acinetobacter variabilis	GCF_018409485.1
Acinetobacter	Acinetobacter lwoffii	GCF_019343495.1
Acinetobacter	Acinetobacter septicus	GCF_019355975.1
Acinetobacter	Acinetobacter sp.	GCF_023499985.1
Acinetobacter	Acinetobacter pseudolwoffii	GCF_900088145.1
Acinetobacter	Acinetobacter albensis	GCF_900095025.1
Acinetobacter	Acinetobacter kookii	GCF_900096895.1
Acinetobacter	Acinetobacter marinus	GCF_900096915.1
Acinetobacter	Acinetobacter boissieri	GCF_900096955.1
Acinetobacter	Acinetobacter puyangensis	GCF_900096995.1
Acinetobacter	Acinetobacter kyonggiensis	GCF_900107285.1
Acinetobacter	Acinetobacter apis	GCF_900197575.1
Acinetobacter	Acinetobacter stercoris	GCF_900323515.1
Acinetobacter	Acinetobacter ihumii	GCF_900625095.1
Bacillus	Bacillus anthracis	GCF_000008445.1
Bacillus	Bacillus subtilis	GCF_000009045.1
Bacillus	Brucella abortus	GCF_000054005.1
Bacillus	Bacillus pseudomycoides	GCF_000161455.1
Bacillus	Bacillus thuringiensis	GCF_000161615.1
Bacillus	Bacillus siamensis	GCF_000262045.1
Bacillus	Bacillus methanolicus	GCF_000262755.1
Bacillus	Bacillus bingmayongensis	GCF_000299035.1
Bacillus	Bacillus massiliigorillae	GCF_000380245.2
Bacillus	Bacillus infantis	GCF_000473245.1
Bacillus	Alkalihalophilus marmarensis	GCF_000474275.2
Bacillus	Bacillus cihuensis	GCF_000504145.1
Bacillus	Bacillus ndiopicus	GCF_000612805.1
Bacillus	Bacillus zhangzhouensis	GCF_000715205.1
Bacillus	Bacillus atrophaeus	GCF_000742675.1
Bacillus	Bacillus clarus	GCF_000746925.1
Bacillus	Bacillus velezensis	GCF_000769555.1
Bacillus	Bacillus thermotolerans	GCF_000812025.2
Bacillus	Bacillus smithii	GCF_001050115.1
Bacillus	Bacillus altitudinis	GCF_001191605.1
Bacillus	Bacillus testis	GCF_001243895.1
Bacillus	Bacillus gobiensis	GCF_001278705.1
Bacillus	Bacillus kwashiorkori	GCF_001375515.1
Bacillus	Bacillus niameyensis	GCF_001375535.1
Bacillus	Bacillus nakamurai	GCF_001584325.1
Bacillus	Bacillus gaemokensis	GCF_001590835.1
Bacillus	Bacillus acidicola	GCF_001636425.1
Bacillus	Bacillus marinisedimentorum	GCF_001644195.2
Bacillus	Bacillus wudalianchiensis	GCF_001685015.1
Bacillus	Bacillus solimangrovi	GCF_001742425.1
Bacillus	Bacillus xiamenensis	GCF_001857925.1
Bacillus	Bacillus proteolyticus	GCF_001884065.1
Bacillus	Bacillus paramycoides	GCF_001884235.1
Bacillus	Bacillus weihaiensis	GCF_001889165.1
Bacillus	Bacillus alkalicellulosilyticus	GCF_002019795.1
Bacillus	Bacillus licheniformis	GCF_002074095.1
Bacillus	Bacillus cytotoxicus	GCF_002250945.2
Bacillus	Bacillus fungorum	GCF_002746455.1
Bacillus	Bacillus xiapuensis	GCF_002797355.1
Bacillus	Bacillus solitudinis	GCF_002797395.1
Bacillus	Bacillus alkalisoli	GCF_002797415.1
Bacillus	Bacillus canaveralius	GCF_002860125.1
Bacillus	Bacillus paralicheniformis	GCF_002993925.1
Bacillus	Bacillus pumilus	GCF_003020795.1
Bacillus	Bacillus taeanensis	GCF_003318295.1
Bacillus	Bacillus salacetis	GCF_003581585.1
Bacillus	Bacillus vallismortis	GCF_003667885.1
Bacillus	Bacillus yapensis	GCF_003966255.1
Bacillus	Bacillus halotolerans	GCF_004006435.1
Bacillus	Bacillus glycinifermentans	GCF_004103615.1
Bacillus	Bacillus albus	GCF_004116025.1
Bacillus	Bacillus cabrialesii	GCF_004124315.2
Bacillus	Bacillus salipaludis	GCF_004358205.1
Bacillus	Bacillus subtilis	GCF_006094475.1
Bacillus	Bacillus dafuensis	GCF_007995155.1
Bacillus	Bacillus swezeyi	GCF_008180465.1
Bacillus	Bacillus safensis	GCF_008244765.1
Bacillus	Bacillus wiedmannii	GCF_008807735.1
Bacillus	Bacillus mesophilum	GCF_008923265.1
Bacillus	Bacillus aerolatus	GCF_009183655.1
Bacillus	Bacillus tepidiphilus	GCF_009466385.1
Bacillus	Bacillus luti	GCF_009739945.1
Bacillus	Bacillus aquiflavi	GCF_011008855.1
Bacillus	Bacillus tropicus	GCF_011040455.1
Bacillus	Bacillus tequilensis	GCF_012225885.1
Bacillus	Bacillus mojavensis	GCF_012648005.1
Bacillus	Bacillus fonticola	GCF_012955605.1
Bacillus	Bacillus haikouensis	GCF_013179555.1
Bacillus	Bacillus haynesii	GCF_014042035.1
Bacillus	Bacillus benzoevorans	GCF_014207535.1
Bacillus	Bacillus norwichensis	GCF_014836955.1
Bacillus	Bacillus sonorensis	GCF_015845975.1
Bacillus	Bacillus toyonensis	GCF_016605985.1
Bacillus	Bacillus pakistanensis	GCF_016908495.1
Bacillus	Bacillus mesophilus	GCF_016908955.1
Bacillus	Bacillus capparidis	GCF_017832095.1
Bacillus	Bacillus nitratireducens	GCF_018141025.1
Bacillus	Bacillus sanguinis	GCF_018332475.1
Bacillus	Bacillus paramobilis	GCF_018332495.1
Bacillus	Bacillus hominis	GCF_018332515.1
Bacillus	Bacillus mycoides	GCF_018739485.1
Bacillus	Bacillus amyloliquefaciens	GCF_019396925.1
Bacillus	Bacillus badius	GCF_020002245.1
Bacillus	Bacillus shivajii	GCF_020519665.1
Bacillus	Bacillus stratosphericus	GCF_020524495.1
Bacillus	Bacillus pacificus	GCF_020861345.1
Bacillus	Bacillus piscicola	GCF_022458745.1
Bacillus	Bacillus stercoris	GCF_022814905.1
Bacillus	Bacillus rugosus	GCF_023238245.1
Bacillus	Bacillus inaquosorum	GCF_023238325.1
Bacillus	Bacillus paranthracis	GCF_024296885.1
Bacillus	Bacillus massiliglaciei	GCF_900098925.1
Bacillus	Bacillus tuaregi	GCF_900104575.1
Bacillus	Bacillus mediterraneensis	GCF_900111815.1
Bacillus	Bacillus massilionigeriensis	GCF_900117315.1
Bacillus	Bacillus sinesaloumensis	GCF_900156865.1
Bacillus	Bacillus dakarensis	GCF_900156875.1
Bacillus	Bacillus mobilis	GCF_900177005.1
Bacillus	Bacillus massiliigabonensis	GCF_900199725.1
Bacillus	Afipia felis	GCF_900445155.1
Bacillus	Haemophilus aegyptius	GCF_900475885.1
Bacillus	Bacillus marasmi	GCF_902168435.1
Bacillus	Bacillus timonensis	GCF_902374785.1
Bacillus	Bacillus massilioanorexius	GCF_902374955.1
Bacillus	Bacillus rubiinfantis	GCF_902375395.1
Bacillus	Bacillus andreraoultii	GCF_902375605.1
Bacillus	Bacillus rhizoplanae	GCF_917563915.1
Bartonella	Bartonella grahamii	GCF_000022725.1
Bartonella	Bartonella tribocorum	GCF_000196435.1
Bartonella	Bartonella clarridgeiae	GCF_000253015.1
Bartonella	Bartonella birtlesii	GCF_000278095.1
Bartonella	Bartonella washoeensis	GCF_000278135.1
Bartonella	Bartonella rattimassiliensis	GCF_000278215.1
Bartonella	Bartonella melophagi	GCF_000278255.1
Bartonella	Bartonella tamiae	GCF_000279995.1
Bartonella	Bartonella florencae	GCF_000312525.1
Bartonella	Bartonella senegalensis	GCF_000312545.1
Bartonella	Bartonella rattaustraliani	GCF_000312565.1
Bartonella	Bartonella australis	GCF_000341355.1
Bartonella	Bartonella bovis	GCF_000384965.1
Bartonella	Bartonella schoenbuchensis	GCF_000385435.1
Bartonella	Bartonella henselae	GCF_000612965.1
Bartonella	Bartonella koehlerae	GCF_000706625.1
Bartonella	Bartonella rochalimae	GCF_000706645.1
Bartonella	Bartonella ancashensis	GCF_001281405.1
Bartonella	Bartonella apis	GCF_001952065.1
Bartonella	Bartonella apihabitans	GCF_002007485.1
Bartonella	Bartonella choladocola	GCF_002007565.1
Bartonella	Bartonella kosoyi	GCF_003606325.2
Bartonella	Bartonella krasnovii	GCF_003606345.3
Bartonella	Bartonella bacilliformis	GCF_009498695.1
Bartonella	Bartonella quintana	GCF_009936175.1
Bartonella	Bartonella alsatica	GCF_013388295.1
Bartonella	Bartonella chomelii	GCF_014138465.1
Bartonella	Bartonella fuyuanensis	GCF_014197255.1
Bartonella	Bartonella callosciuri	GCF_014203215.1
Bartonella	Bartonella queenslandensis	GCF_018155095.1
Bartonella	Candidatus Bartonella	GCF_019659805.1
Bartonella	Bartonella machadoae	GCF_022559585.1
Bartonella	Bartonella taylorii	GCF_023920085.1
Bartonella	Bartonella harrusi	GCF_024297065.1
Bartonella	Bartonella mastomydis	GCF_900185775.1
Bartonella	Bartonella doshiae	GCF_900445535.1
Bartonella	Bartonella elizabethae	GCF_900638615.1
Bartonella	Bartonella vinsonii	GCF_900638635.1
Bartonella	Bartonella massiliensis	GCF_902150025.1
Bartonella	Bartonella saheliensis	GCF_902162175.1
Bartonella	Bartonella capreoli	GCF_902813205.1
Bartonella	Bartonella phoceensis	GCF_902825145.1
Bartonella	Bartonella gabonensis	GCF_903679515.1
Burkholderia	Burkholderia lata	GCF_000012945.1
Burkholderia	Burkholderia orbicola	GCF_000019505.1
Burkholderia	Burkholderia pseudomallei	GCF_000756125.1
Burkholderia	Burkholderia oklahomensis	GCF_000959365.1
Burkholderia	Burkholderia dolosa	GCF_000959505.1
Burkholderia	Burkholderia pyrrocinia	GCF_001028665.1
Burkholderia	Candidatus Burkholderia	GCF_001189365.1
Burkholderia	Burkholderia plantarii	GCF_001411805.1
Burkholderia	Burkholderia mayonis	GCF_001522635.2
Burkholderia	Burkholderia vietnamiensis	GCF_001523705.1
Burkholderia	Burkholderia singularis	GCF_001523725.1
Burkholderia	Burkholderia savannae	GCF_001524625.2
Burkholderia	Caballeronia sordidicola	GCF_001544455.2
Burkholderia	Caballeronia udeis	GCF_001544555.2
Burkholderia	Caballeronia temeraria	GCF_001544795.2
Burkholderia	Caballeronia fortuita	GCF_001544835.2
Burkholderia	Caballeronia hypogeia	GCF_001544875.2
Burkholderia	Burkholderia territorii	GCF_001718335.1
Burkholderia	Burkholderia seminalis	GCF_001718535.1
Burkholderia	Burkholderia metallica	GCF_001718555.1
Burkholderia	Burkholderia thailandensis	GCF_001718635.1
Burkholderia	Burkholderia cenocepacia	GCF_001718895.1
Burkholderia	Burkholderia stagnalis	GCF_001718955.1
Burkholderia	Burkholderia catarinensis	GCF_001883705.2
Burkholderia	Burkholderia ubonensis	GCF_002097715.1
Burkholderia	Burkholderia aenigmatica	GCF_002223275.1
Burkholderia	Burkholderia mallei	GCF_002346025.1
Burkholderia	Burkholderia multivorans	GCF_003019965.1
Burkholderia	Burkholderia reimsis	GCF_003294055.1
Burkholderia	Burkholderia contaminans	GCF_004723625.1
Burkholderia	Burkholderia cepacia	GCF_009586235.1
Burkholderia	Burkholderia glumae	GCF_009931375.1
Burkholderia	Burkholderia guangdongensis	GCF_013403875.1
Burkholderia	Burkholderia humptydooensis	GCF_016027455.1
Burkholderia	Burkholderia ambifaria	GCF_016127755.1
Burkholderia	Burkholderia gladioli	GCF_016698705.1
Burkholderia	Burkholderia perseverans	GCF_022870505.1
Burkholderia	Caballeronia calidae	GCF_900044055.2
Burkholderia	Burkholderia stabilis	GCF_900240005.1
Burkholderia	Burkholderia arboris	GCF_902830425.1
Burkholderia	Burkholderia diffusa	GCF_902830815.1
Burkholderia	Burkholderia latens	GCF_902832795.1
Burkholderia	Burkholderia pseudomultivorans	GCF_902832925.1
Burkholderia	Burkholderia puraquae	GCF_902859845.1
Clostridium	Clostridium tetani	GCF_000007625.1
Clostridium	Clostridium kluyveri	GCF_000010265.1
Clostridium	Clostridium botulinum	GCF_000063585.1
Clostridium	Clostridium ljungdahlii	GCF_000143685.1
Clostridium	Clostridium cellulovorans	GCF_000145275.1
Clostridium	Clostridium acetobutylicum	GCF_000218855.1
Clostridium	Clostridium tunisiense	GCF_000300195.1
Clostridium	Clostridium saccharoperbutylacetonicum	GCF_000340885.1
Clostridium	Clostridium thermobutyricum	GCF_000371465.1
Clostridium	Clostridium saccharobutylicum	GCF_000473995.1
Clostridium	Clostridium ultunense	GCF_000511955.1
Clostridium	Clostridium saudiense	GCF_000577815.1
Clostridium	Clostridium bornimense	GCF_000577895.1
Clostridium	Clostridium ihumii	GCF_000612845.1
Clostridium	Clostridium algidicarnis	GCF_000703125.1
Clostridium	Clostridium sulfidigenes	GCF_000732635.1
Clostridium	Clostridium culturomicium	GCF_000821305.1
Clostridium	Clostridium scatologenes	GCF_000968375.1
Clostridium	Clostridium carboxidivorans	GCF_001038625.1
Clostridium	Clostridium aceticum	GCF_001042715.1
Clostridium	Clostridium niameyense	GCF_001243045.1
Clostridium	Clostridium phoceensis	GCF_001244495.1
Clostridium	Clostridium massiliamazoniense	GCF_001403635.1
Clostridium	Clostridium disporicum	GCF_001405015.1
Clostridium	Clostridium autoethanogenum	GCF_001484725.1
Clostridium	Clostridium tepidiprofundi	GCF_001594005.1
Clostridium	Clostridium tyrobutyricum	GCF_001642655.1
Clostridium	Clostridium ragsdalei	GCF_001675165.1
Clostridium	Clostridium taeniosporum	GCF_001735765.2
Clostridium	Clostridium acetireducens	GCF_001758365.1
Clostridium	Clostridium pasteurianum	GCF_001856695.1
Clostridium	Clostridium estertheticum	GCF_001877035.1
Clostridium	Clostridium butyricum	GCF_001886875.1
Clostridium	Clostridium baratii	GCF_001991075.2
Clostridium	Clostridium puniceum	GCF_002006345.1
Clostridium	Clostridium felsineum	GCF_002006355.2
Clostridium	Clostridium oryzae	GCF_002029235.1
Clostridium	Clostridium argentinense	GCF_002074155.1
Clostridium	Clostridium formicaceticum	GCF_002080475.1
Clostridium	Clostridium isatidis	GCF_002285495.1
Clostridium	Clostridium chauvoei	GCF_002327205.1
Clostridium	Clostridium vincentii	GCF_002995745.1
Clostridium	Clostridium liquoris	GCF_002995785.1
Clostridium	Clostridium drakei	GCF_003096175.1
Clostridium	Clostridium indicum	GCF_003432035.1
Clostridium	Clostridium chromiireducens	GCF_003575225.1
Clostridium	Clostridium fermenticellae	GCF_003600355.1
Clostridium	Clostridium septicum	GCF_003606265.1
Clostridium	Clostridium novyi	GCF_003614235.1
Clostridium	Clostridium manihotivorum	GCF_004015185.1
Clostridium	Clostridium cuniculi	GCF_004353185.1
Clostridium	Clostridium thermarum	GCF_006351925.1
Clostridium	Clostridium diolis	GCF_008705175.1
Clostridium	Clostridium tarantellae	GCF_009295725.1
Clostridium	Clostridium porci	GCF_009696375.1
Clostridium	Clostridium tetanomorphum	GCF_013294265.1
Clostridium	Clostridium fungisolvens	GCF_014193895.1
Clostridium	Clostridium gallinarum	GCF_014836325.1
Clostridium	Clostridium cibarium	GCF_014836335.1
Clostridium	Clostridium faecium	GCF_014836835.1
Clostridium	Clostridium jeddahense	GCF_015554605.1
Clostridium	Clostridium aciditolerans	GCF_016316925.1
Clostridium	Clostridium aminobutyricum	GCF_017255415.1
Clostridium	Clostridium zeae	GCF_017312485.1
Clostridium	Clostridium gasigenes	GCF_017348895.1
Clostridium	Clostridium moniliforme	GCF_017873235.1
Clostridium	Clostridium beijerinckii	GCF_018223745.1
Clostridium	Clostridium polyendosporum	GCF_018332455.1
Clostridium	Clostridium psychrophilum	GCF_018861705.1
Clostridium	Clostridium frigoris	GCF_018861865.1
Clostridium	Clostridium mobile	GCF_018918285.1
Clostridium	Clostridium simiarum	GCF_018919175.1
Clostridium	Clostridium thailandense	GCF_019207025.1
Clostridium	Clostridium weizhouense	GCF_019431045.1
Clostridium	Clostridium gelidum	GCF_019977655.1
Clostridium	Clostridium perfringens	GCF_020138775.1
Clostridium	Clostridium sporogenes	GCF_020450145.1
Clostridium	Clostridium cadaveris	GCF_020911725.1
Clostridium	Clostridium guangxiense	GCF_021043395.1
Clostridium	Clostridium hydrogenum	GCF_021432385.1
Clostridium	Clostridium swellfunianum	GCF_023656515.1
Clostridium	Clostridium ammoniilyticum	GCF_025566905.1
Clostridium	Clostridium tagluense	GCF_026650945.1
Clostridium	Clostridium aestuarii	GCF_026735135.1
Clostridium	Clostridium nigeriense	GCF_900086595.1
Clostridium	Clostridium uliginosum	GCF_900112485.1
Clostridium	Clostridium fallax	GCF_900129365.1
Clostridium	Clostridium intestinale	GCF_900130055.1
Clostridium	Clostridium cavendishii	GCF_900141845.1
Clostridium	Clostridium amylolyticum	GCF_900142075.1
Clostridium	Clostridium massiliodielmoense	GCF_900176615.1
Clostridium	Clostridium merdae	GCF_900176635.1
Clostridium	Clostridium cochlearium	GCF_900187165.1
Clostridium	Clostridium minihomine	GCF_900240385.1
Clostridium	Clostridium cagae	GCF_900290265.1
Clostridium	Clostridium putrefaciens	GCF_900461105.1
Clostridium	Clostridium neonatale	GCF_900465025.1
Clostridium	Clostridium transplantifaecale	GCF_900626075.1
Clostridium	Clostridium rectalis	GCF_900626095.1
Clostridium	Clostridium tertium	GCF_902373955.1
Clostridium	Clostridium polynesiense	GCF_902375345.1
Clostridium	Clostridium mediterraneense	GCF_902376185.1
Corynebacterium	Corynebacterium jeikeium	GCF_000006605.1
Corynebacterium	Corynebacterium efficiens	GCF_000011305.1
Corynebacterium	Corynebacterium aurimucosum	GCF_000022905.1
Corynebacterium	Corynebacterium kroppenstedtii	GCF_000023145.1
Corynebacterium	Corynebacterium genitalium	GCF_000143825.1
Corynebacterium	Corynebacterium lipophiloflavum	GCF_000159635.1
Corynebacterium	Corynebacterium matruchotii	GCF_000175375.1
Corynebacterium	Corynebacterium resistens	GCF_000177535.2
Corynebacterium	Corynebacterium ulcerans	GCF_000215645.1
Corynebacterium	Corynebacterium otitidis	GCF_000296405.1
Corynebacterium	Corynebacterium timonense	GCF_000312345.1
Corynebacterium	Corynebacterium halotolerans	GCF_000341345.1
Corynebacterium	Corynebacterium callunae	GCF_000344785.1
Corynebacterium	Corynebacterium capitovis	GCF_000372085.1
Corynebacterium	Corynebacterium ulceribovis	GCF_000372445.1
Corynebacterium	Corynebacterium ihumii	GCF_000403725.2
Corynebacterium	Corynebacterium glutamicum	GCF_000404185.1
Corynebacterium	Corynebacterium pyruviciproducens	GCF_000411375.1
Corynebacterium	Corynebacterium terpenotabidum	GCF_000418365.1
Corynebacterium	Corynebacterium massiliense	GCF_000420605.1
Corynebacterium	Corynebacterium maris	GCF_000442645.1
Corynebacterium	Corynebacterium casei	GCF_000550785.1
Corynebacterium	Corynebacterium vitaeruminis	GCF_000550805.1
Corynebacterium	Corynebacterium jeddahense	GCF_000577555.1
Corynebacterium	Corynebacterium argentoratense	GCF_000590555.1
Corynebacterium	Corynebacterium glyciniphilum	GCF_000626675.1
Corynebacterium	Corynebacterium pseudodiphtheriticum	GCF_000688415.1
Corynebacterium	Corynebacterium atypicum	GCF_000732945.1
Corynebacterium	Corynebacterium ureicelerivorans	GCF_000747315.1
Corynebacterium	Corynebacterium tuscaniense	GCF_000759055.1
Corynebacterium	Corynebacterium doosanense	GCF_000767055.1
Corynebacterium	Corynebacterium singulare	GCF_000833575.1
Corynebacterium	Corynebacterium marinum	GCF_000835165.1
Corynebacterium	Corynebacterium camporealensis	GCF_000980815.1
Corynebacterium	Corynebacterium kutscheri	GCF_000980835.1
Corynebacterium	Corynebacterium mustelae	GCF_001020985.1
Corynebacterium	Corynebacterium epidermidicanis	GCF_001021025.1
Corynebacterium	Corynebacterium testudinoris	GCF_001021045.1
Corynebacterium	Corynebacterium uterequi	GCF_001021065.1
Corynebacterium	Corynebacterium riegelii	GCF_001263755.1
Corynebacterium	Corynebacterium lactis	GCF_001274895.1
Corynebacterium	Corynebacterium deserti	GCF_001277995.1
Corynebacterium	Corynebacterium humireducens	GCF_001571025.1
Corynebacterium	Corynebacterium simulans	GCF_001586235.1
Corynebacterium	Corynebacterium crudilactis	GCF_001643015.1
Corynebacterium	Corynebacterium pseudotuberculosis	GCF_001865765.1
Corynebacterium	Corynebacterium stationis	GCF_001941345.1
Corynebacterium	Corynebacterium aquilae	GCF_001941445.1
Corynebacterium	Corynebacterium flavescens	GCF_001941465.1
Corynebacterium	Corynebacterium frankenforstense	GCF_001941485.1
Corynebacterium	Corynebacterium sphenisci	GCF_001941505.1
Corynebacterium	Corynebacterium phocae	GCF_001941565.1
Corynebacterium	Corynebacterium silvaticum	GCF_002162115.2
Corynebacterium	Corynebacterium hadale	GCF_002285125.1
Corynebacterium	Corynebacterium glaucum	GCF_002287505.1
Corynebacterium	Corynebacterium suranareeae	GCF_002355155.1
Corynebacterium	Corynebacterium diphtheriae	GCF_002843135.1
Corynebacterium	Corynebacterium yudongzhengii	GCF_003065405.1
Corynebacterium	Corynebacterium liangguodongii	GCF_003070865.1
Corynebacterium	Corynebacterium heidelbergense	GCF_003313035.1
Corynebacterium	Corynebacterium xerosis	GCF_003641245.1
Corynebacterium	Corynebacterium gottingense	GCF_003693265.1
Corynebacterium	Corynebacterium alimapuense	GCF_003716585.1
Corynebacterium	Corynebacterium choanae	GCF_003813965.1
Corynebacterium	Corynebacterium gerontici	GCF_003813985.1
Corynebacterium	Corynebacterium pseudopelargi	GCF_003814005.1
Corynebacterium	Corynebacterium bovis	GCF_003932295.1
Corynebacterium	Corynebacterium pelargi	GCF_004114895.1
Corynebacterium	Corynebacterium endometrii	GCF_004795735.1
Corynebacterium	Corynebacterium tapiri	GCF_006334925.1
Corynebacterium	Corynebacterium variabile	GCF_006539825.1
Corynebacterium	Corynebacterium sanguinis	GCF_007641235.1
Corynebacterium	Corynebacterium canis	GCF_007859215.1
Corynebacterium	Corynebacterium nuruki	GCF_007970465.1
Corynebacterium	Corynebacterium urogenitale	GCF_009026825.1
Corynebacterium	Corynebacterium kalinowskii	GCF_009734385.1
Corynebacterium	Corynebacterium comes	GCF_009734405.1
Corynebacterium	Corynebacterium occultum	GCF_009734425.1
Corynebacterium	Corynebacterium qintianiae	GCF_011038645.2
Corynebacterium	Corynebacterium lizhenjunii	GCF_011038655.2
Corynebacterium	Corynebacterium mucifaciens	GCF_012396315.1
Corynebacterium	Corynebacterium wankanglinii	GCF_013601105.1
Corynebacterium	Corynebacterium haemomassiliense	GCF_013978595.1
Corynebacterium	Corynebacterium hindlerae	GCF_014117265.1
Corynebacterium	Corynebacterium incognita	GCF_014217255.1
Corynebacterium	Corynebacterium anserum	GCF_014262665.1
Corynebacterium	Corynebacterium lujinxingii	GCF_014490555.1
Corynebacterium	Corynebacterium zhongnanshanii	GCF_014490575.1
Corynebacterium	Corynebacterium poyangense	GCF_014522205.1
Corynebacterium	Corynebacterium gallinarum	GCF_014837045.1
Corynebacterium	Corynebacterium afermentans	GCF_015351335.1
Corynebacterium	Corynebacterium suicordis	GCF_015351405.1
Corynebacterium	Corynebacterium aquatimens	GCF_015752125.1
Corynebacterium	Corynebacterium kefirresidentii	GCF_016599755.1
Corynebacterium	Corynebacterium macginleyi	GCF_016628735.2
Corynebacterium	Corynebacterium striatum	GCF_016728105.1
Corynebacterium	Corynebacterium tuberculostearicum	GCF_016728365.1
Corynebacterium	Corynebacterium glucuronolyticum	GCF_016728645.1
Corynebacterium	Corynebacterium propinquum	GCF_016728665.1
Corynebacterium	Corynebacterium amycolatum	GCF_016728725.1
Corynebacterium	Corynebacterium freneyi	GCF_019047805.1
Corynebacterium	Corynebacterium pseudokroppenstedtii	GCF_019754945.1
Corynebacterium	Corynebacterium falsenii	GCF_020097615.1
Corynebacterium	Corynebacterium uberis	GCF_020616335.1
Corynebacterium	Corynebacterium cyclohexanicum	GCF_020886775.1
Corynebacterium	Corynebacterium uropygiale	GCF_021568315.1
Corynebacterium	Corynebacterium parakroppenstedtii	GCF_022012515.1
Corynebacterium	Corynebacterium meridianum	GCF_023155215.1
Corynebacterium	Corynebacterium accolens	GCF_023520795.1
Corynebacterium	Corynebacterium pseudogenitalium	GCF_024453815.1
Corynebacterium	Corynebacterium phoceense	GCF_024581125.1
Corynebacterium	Corynebacterium auriscanis	GCF_026236545.1
Corynebacterium	Corynebacterium antarcticum	GCF_026410325.1
Corynebacterium	Corynebacterium marambiense	GCF_026410355.1
Corynebacterium	Corynebacterium pygosceleis	GCF_026410485.1
Corynebacterium	Corynebacterium pilbarense	GCF_026930265.1
Corynebacterium	Corynebacterium bouchesdurhonense	GCF_900078305.2
Corynebacterium	Corynebacterium mycetoides	GCF_900103625.1
Corynebacterium	Corynebacterium coyleae	GCF_900105505.1
Corynebacterium	Corynebacterium spheniscorum	GCF_900113445.1
Corynebacterium	Corynebacterium urinipleomorphum	GCF_900155535.1
Corynebacterium	Corynebacterium appendicis	GCF_900156665.1
Corynebacterium	Corynebacterium pacaense	GCF_900169525.1
Corynebacterium	Corynebacterium fournieri	GCF_900176865.1
Corynebacterium	Corynebacterium pollutisoli	GCF_900177745.1
Corynebacterium	Corynebacterium imitans	GCF_900187215.1
Corynebacterium	Corynebacterium urealyticum	GCF_900187235.1
Corynebacterium	Corynebacterium cystitidis	GCF_900187295.1
Corynebacterium	Corynebacterium belfantii	GCF_900205605.1
Corynebacterium	Corynebacterium dentalis	GCF_900232865.1
Corynebacterium	Corynebacterium senegalense	GCF_900411315.1
Corynebacterium	Corynebacterium pilosum	GCF_900447205.1
Corynebacterium	Corynebacterium renale	GCF_900478035.1
Corynebacterium	Corynebacterium minutissimum	GCF_900478045.1
Corynebacterium	Corynebacterium neomassiliense	GCF_900626215.1
Corynebacterium	Corynebacterium ammoniagenes	GCF_902381765.1
Corynebacterium	Corynebacterium rouxii	GCF_902702935.1
Deinococcus	Deinococcus deserti	GCF_000020685.1
Deinococcus	Deinococcus maricopensis	GCF_000186385.1
Deinococcus	Deinococcus proteolyticus	GCF_000190555.1
Deinococcus	Deinococcus geothermalis	GCF_000196275.1
Deinococcus	Deinococcus gobiensis	GCF_000252445.1
Deinococcus	Deinococcus peraridilitoris	GCF_000317835.1
Deinococcus	Deinococcus aquatilis	GCF_000378445.1
Deinococcus	Deinococcus apachensis	GCF_000381345.1
Deinococcus	Deinococcus murrayi	GCF_000482805.1
Deinococcus	Deinococcus pimensis	GCF_000519345.1
Deinococcus	Deinococcus phoenicis	GCF_000599865.1
Deinococcus	Deinococcus marmoris	GCF_000701405.1
Deinococcus	Deinococcus frigens	GCF_000701425.1
Deinococcus	Deinococcus misasensis	GCF_000745915.1
Deinococcus	Deinococcus radiopugnans	GCF_000800395.1
Deinococcus	Deinococcus soli	GCF_001007995.1
Deinococcus	Deinococcus grandis	GCF_001485435.1
Deinococcus	Deinococcus actinosclerus	GCF_001507665.1
Deinococcus	Deinococcus puniceus	GCF_001644565.1
Deinococcus	Deinococcus planocerae	GCF_002869765.1
Deinococcus	Deinococcus aerius	GCF_002897375.1
Deinococcus	Deinococcus koreensis	GCF_002901445.1
Deinococcus	Deinococcus arcticus	GCF_003028415.1
Deinococcus	Deinococcus irradiatisoli	GCF_003173015.1
Deinococcus	Deinococcus yavapaiensis	GCF_003217515.1
Deinococcus	Deinococcus ficus	GCF_003444775.1
Deinococcus	Deinococcus cavernae	GCF_003590815.1
Deinococcus	Deinococcus psychrotolerans	GCF_003860465.1
Deinococcus	Deinococcus fonticola	GCF_004634215.1
Deinococcus	Deinococcus metallilatus	GCF_004758605.1
Deinococcus	Deinococcus cellulosilyticus	GCF_007990775.1
Deinococcus	Deinococcus terrestris	GCF_009377345.1
Deinococcus	Deinococcus kurensis	GCF_009687825.1
Deinococcus	Deinococcus sp.	GCF_009755355.1
Deinococcus	Deinococcus alpinitundrae	GCF_009982895.1
Deinococcus	Deinococcus wulumuqiensis	GCF_011067105.1
Deinococcus	Deinococcus humi	GCF_014201875.1
Deinococcus	Deinococcus budaensis	GCF_014201885.1
Deinococcus	Deinococcus saudiensis	GCF_014640655.1
Deinococcus	Deinococcus aquiradiocola	GCF_014646915.1
Deinococcus	Deinococcus aerolatus	GCF_014647055.1
Deinococcus	Deinococcus aerophilus	GCF_014647075.1
Deinococcus	Deinococcus radiotolerans	GCF_014647435.1
Deinococcus	Deinococcus malanensis	GCF_014647655.1
Deinococcus	Deinococcus ruber	GCF_014648095.1
Deinococcus	Deinococcus seoulensis	GCF_014648115.1
Deinococcus	Deinococcus metalli	GCF_014653235.1
Deinococcus	Deinococcus sp.	GCF_020166395.1
Deinococcus	Deinococcus multiflagellatus	GCF_020166415.1
Deinococcus	Deinococcus radiodurans	GCF_020546685.1
Deinococcus	Deinococcus radiophilus	GCF_020889625.1
Deinococcus	Deinococcus rubellus	GCF_025244745.1
Deinococcus	Deinococcus aetherius	GCF_025997855.1
Deinococcus	Deinococcus hopiensis	GCF_900176165.1
Legionella	Legionella longbeachae	GCA_000091785.1
Legionella	Legionella fallonii	GCA_000953135.1
Legionella	Tatlockia micdadei	GCA_000953635.1
Legionella	Legionella hackeliae	GCA_000953655.1
Legionella	Legionella pneumophila	GCA_001753085.1
Legionella	Legionella clemsonensis	GCA_002240035.1
Legionella	Legionella endosymbiont	GCA_002776555.1
Legionella	Legionella sainthelensi	GCA_002848365.2
Legionella	Legionella geestiana	GCA_004571195.1
Legionella	Legionella israelensis	GCA_007361795.1
Legionella	Legionella antarctica	GCA_011764505.1
Legionella	Legionella lytica	GCA_023921225.1
Legionella	Legionella cardiaca	GCA_029026145.1
Legionella	Legionella waltersii	GCA_900187095.1
Legionella	Legionella lansingensis	GCA_900187355.1
Legionella	Legionella jordanis	GCA_900637635.1
Lepstospira	Leptospira biflexa	GCF_000017685.1
Lepstospira	Leptospira inadai	GCF_000243675.2
Lepstospira	Leptospira kirschneri	GCF_000243695.2
Lepstospira	Leptospira broomii	GCF_000243715.2
Lepstospira	Leptospira fainei	GCF_000306235.2
Lepstospira	Leptospira noguchii	GCF_000306255.2
Lepstospira	Leptospira mayottensis	GCF_000306675.2
Lepstospira	Leptospira santarosai	GCF_000313175.2
Lepstospira	Leptospira terpstrae	GCF_000332495.1
Lepstospira	Leptospira wolbachii	GCF_000332515.2
Lepstospira	Leptospira licerasiae	GCF_000526875.1
Lepstospira	Leptospira alstonii	GCF_001569395.1
Lepstospira	Leptospira tipperaryensis	GCF_001729245.1
Lepstospira	Leptospira alexanderi	GCF_002009845.1
Lepstospira	Leptospira interrogans	GCF_002073495.2
Lepstospira	Leptospira venezuelensis	GCF_002150055.1
Lepstospira	Leptospira hartskeerlii	GCF_002811505.1
Lepstospira	Leptospira saintgironsiae	GCF_002811765.1
Lepstospira	Leptospira perolatii	GCF_002811875.1
Lepstospira	Leptospira barantonii	GCF_002811925.1
Lepstospira	Leptospira harrisiae	GCF_002811945.1
Lepstospira	Leptospira ellisii	GCF_002811955.1
Lepstospira	Leptospira neocaledonica	GCF_002812205.1
Lepstospira	Leptospira haakeii	GCF_002812225.1
Lepstospira	Leptospira johnsonii	GCF_003112675.1
Lepstospira	Leptospira ellinghausenii	GCF_003114815.1
Lepstospira	Leptospira kobayashii	GCF_003114835.2
Lepstospira	Leptospira ryugenii	GCF_003114855.1
Lepstospira	Leptospira borgpetersenii	GCF_003516145.1
Lepstospira	Leptospira stimsonii	GCF_003545875.1
Lepstospira	Leptospira yasudae	GCF_003545925.1
Lepstospira	Leptospira kmetyi	GCF_003722295.1
Lepstospira	Leptospira fletcheri	GCF_004769195.1
Lepstospira	Leptospira kanakyensis	GCF_004769235.1
Lepstospira	Leptospira yanagawae	GCF_004769275.1
Lepstospira	Leptospira brenneri	GCF_004769295.1
Lepstospira	Leptospira koniambonensis	GCF_004769555.1
Lepstospira	Leptospira perdikensis	GCF_004769575.1
Lepstospira	Leptospira sarikeiensis	GCF_004769615.1
Lepstospira	Leptospira kemamanensis	GCF_004769665.1
Lepstospira	Leptospira selangorensis	GCF_004769745.1
Lepstospira	Leptospira jelokensis	GCF_004769775.1
Lepstospira	Leptospira montravelensis	GCF_004770045.1
Lepstospira	Leptospira semungkisensis	GCF_004770055.1
Lepstospira	Leptospira andrefontaineae	GCF_004770105.1
Lepstospira	Leptospira bourretii	GCF_004770145.1
Lepstospira	Leptospira gomenensis	GCF_004770155.1
Lepstospira	Leptospira congkakensis	GCF_004770265.1
Lepstospira	Leptospira meyeri	GCF_004770275.1
Lepstospira	Leptospira vanthielii	GCF_004770365.1
Lepstospira	Leptospira adleri	GCF_004770415.1
Lepstospira	Leptospira levettii	GCF_004770425.1
Lepstospira	Leptospira mtsangambouensis	GCF_004770475.1
Lepstospira	Leptospira bandrabouensis	GCF_004770555.1
Lepstospira	Leptospira langatensis	GCF_004770615.1
Lepstospira	Leptospira bouyouniensis	GCF_004770625.1
Lepstospira	Leptospira wolffii	GCF_004770635.1
Lepstospira	Leptospira ognonensis	GCF_004770745.1
Lepstospira	Leptospira noumeaensis	GCF_004770765.1
Lepstospira	Leptospira dzoumogneensis	GCF_004770895.1
Lepstospira	Leptospira idonii	GCF_004770995.1
Lepstospira	Leptospira ilyithenensis	GCF_004771005.1
Lepstospira	Leptospira fluminis	GCF_004771275.1
Lepstospira	Leptospira weilii	GCF_006874765.1
Lepstospira	Leptospira abararensis	GCF_016918735.1
Lepstospira	Leptospira ainazelensis	GCF_016918785.1
Lepstospira	Leptospira chreensis	GCF_016919165.1
Lepstospira	Leptospira ainlahdjerensis	GCF_016919175.1
Lepstospira	Leptospira sanjuanensis	GCF_022267325.1
Mycobacterium	Mycobacterium kansasii	GCF_000157895.3
Mycobacterium	Mycobacterium parascrofulaceum	GCF_000164135.1
Mycobacterium	Mycobacterium tuberculosis	GCF_000195955.2
Mycobacterium	Mycobacterium colombiense	GCF_000222105.3
Mycobacterium	Mycobacterium canettii	GCF_000253375.1
Mycobacterium	Mycobacterium haemophilum	GCF_000340435.2
Mycobacterium	Mycobacterium genavense	GCF_000526915.1
Mycobacterium	Mycobacterium lepromatosis	GCF_000975265.2
Mycobacterium	Mycobacterium nebraskense	GCF_001021495.1
Mycobacterium	Mycolicibacterium malmesburyense	GCF_001050015.1
Mycobacterium	Mycolicibacterium komanii	GCF_001050035.1
Mycobacterium	Mycolicibacterium neworleansense	GCF_001245615.1
Mycobacterium	Mycobacterium lentiflavum	GCF_001373395.1
Mycobacterium	Mycobacterium europaeum	GCF_001373515.1
Mycobacterium	Mycobacterium kyorinense	GCF_001439515.1
Mycobacterium	Mycobacterium lehmannii	GCF_001499925.1
Mycobacterium	Mycobacterium intermedium	GCF_001722345.1
Mycobacterium	Mycobacterium talmoniae	GCF_001854525.1
Mycobacterium	Mycobacterium syngnathidarum	GCF_001942625.1
Mycobacterium	Mycobacterium arosiense	GCF_002086125.1
Mycobacterium	Mycobacterium angelicum	GCF_002086155.1
Mycobacterium	Mycobacterium bouchedurhonense	GCF_002086165.1
Mycobacterium	Mycobacterium aquaticum	GCF_002086485.1
Mycobacterium	Mycobacterium asiaticum	GCF_002086545.1
Mycobacterium	Mycobacterium alsense	GCF_002086635.1
Mycobacterium	Mycobacterium scrofulaceum	GCF_002086735.1
Mycobacterium	Mycobacterium persicum	GCF_002086915.1
Mycobacterium	Mycobacterium gordonae	GCF_002101675.1
Mycobacterium	Mycobacterium palustre	GCF_002101785.1
Mycobacterium	Mycobacterium paraense	GCF_002101815.1
Mycobacterium	Mycobacterium bohemicum	GCF_002102025.1
Mycobacterium	Mycobacterium gastri	GCF_002102175.1
Mycobacterium	Mycobacterium fragae	GCF_002102185.1
Mycobacterium	Mycobacterium sherrisii	GCF_002102355.1
Mycobacterium	Mycobacterium triplex	GCF_002102415.1
Mycobacterium	Mycobacterium decipiens	GCF_002104675.1
Mycobacterium	Mycobacterium vulneris	GCF_002104765.1
Mycobacterium	Mycobacterium szulgai	GCF_002116635.1
Mycobacterium	Mycobacterium dioxanotrophicus	GCF_002157835.1
Mycobacterium	Mycobacterium neumannii	GCF_002245615.1
Mycobacterium	Mycobacterium marseillense	GCF_002285715.1
Mycobacterium	Mycobacterium shigaense	GCF_002356315.1
Mycobacterium	Mycobacterium neglectum	GCF_002591975.1
Mycobacterium	Mycobacterium palauense	GCF_002592005.1
Mycobacterium	Mycobacterium celatum	GCF_002742165.1
Mycobacterium	Mycobacterium montefiorense	GCF_003112775.1
Mycobacterium	Mycobacterium leprae	GCF_003253775.1
Mycobacterium	Mycobacterium kyogaense	GCF_003254575.1
Mycobacterium	Mycobacterium pseudoshottsii	GCF_003584745.1
Mycobacterium	Mycobacterium paragordonae	GCF_003614435.1
Mycobacterium	Mycobacterium helveticum	GCF_007714185.1
Mycobacterium	Mycobacterium grossiae	GCF_008329645.1
Mycobacterium	Mycobacterium botniense	GCF_010723305.1
Mycobacterium	Mycobacterium bourgelatii	GCF_010723575.1
Mycobacterium	Mycobacterium novum	GCF_010726505.1
Mycobacterium	Mycobacterium simiae	GCF_010727605.1
Mycobacterium	Mycobacterium cookii	GCF_010727945.1
Mycobacterium	Mycobacterium shottsii	GCF_010728525.1
Mycobacterium	Mycobacterium branderi	GCF_010728725.1
Mycobacterium	Mycobacterium saskatchewanense	GCF_010729105.1
Mycobacterium	Mycobacterium shinjukuense	GCF_010730055.1
Mycobacterium	Mycobacterium conspicuum	GCF_010730195.1
Mycobacterium	Mycobacterium florentinum	GCF_010730355.1
Mycobacterium	Mycobacterium parmense	GCF_010730575.1
Mycobacterium	Mycobacterium heidelbergense	GCF_010730745.1
Mycobacterium	Mycobacterium lacus	GCF_010731535.1
Mycobacterium	Mycobacterium seoulense	GCF_010731595.1
Mycobacterium	Mycobacterium noviomagense	GCF_010731635.1
Mycobacterium	Mycobacterium paraseoulense	GCF_010731655.1
Mycobacterium	Mycobacterium stomatepiae	GCF_010731715.1
Mycobacterium	Mycobacterium mantenii	GCF_010731775.1
Mycobacterium	Mycobacterium koreense	GCF_010731835.1
Mycobacterium	Mycobacterium frederiksbergense	GCF_012223425.1
Mycobacterium	Mycobacterium vicinigordonae	GCF_013466425.1
Mycobacterium	Mycobacterium kubicae	GCF_014263315.1
Mycobacterium	Mycobacterium marinum	GCF_016745295.1
Mycobacterium	Mycobacterium paraintracellulare	GCF_016756055.1
Mycobacterium	Mycobacterium heckeshornense	GCF_016861545.1
Mycobacterium	Mycobacterium spongiae	GCF_018278905.1
Mycobacterium	Mycobacterium diernhoferi	GCF_019456655.1
Mycobacterium	Mycobacterium pallens	GCF_019456675.1
Mycobacterium	Mycobacterium heraklionense	GCF_019645815.1
Mycobacterium	Mycobacterium holsaticum	GCF_019645835.1
Mycobacterium	Mycobacterium malmoense	GCF_019645855.1
Mycobacterium	Mycobacterium senegalense	GCF_019645875.1
Mycobacterium	Mycobacterium senriense	GCF_019668465.1
Mycobacterium	Mycobacterium ulcerans	GCF_020616615.1
Mycobacterium	Mycobacterium intracellulare	GCF_020736005.1
Mycobacterium	Mycobacterium ostraviense	GCF_021183725.1
Mycobacterium	Mycobacterium avium	GCF_022175585.1
Mycobacterium	Mycobacterium crocinum	GCF_022370635.2
Mycobacterium	Mycobacterium goodii	GCF_022370755.2
Mycobacterium	Mycobacterium rufum	GCF_022374875.2
Mycobacterium	Mycobacterium virginiense	GCF_022374935.2
Mycobacterium	Mycobacterium paraterrae	GCF_022430545.2
Mycobacterium	Mycobacterium methanotrophicum	GCF_023515995.1
Mycobacterium	Mycobacterium pyrenivorans	GCF_025821625.1
Mycobacterium	Mycobacterium manitobense	GCF_025821665.1
Mycobacterium	Mycobacterium timonense	GCF_025821985.1
Mycobacterium	Mycobacterium hodleri	GCF_025822245.1
Mycobacterium	Mycobacterium hackensackense	GCF_025822555.1
Mycobacterium	Mycobacterium barrassiae	GCF_025822765.1
Mycobacterium	Mycobacterium paraffinicum	GCF_025822865.1
Mycobacterium	Mycobacterium porcinum	GCF_025823105.1
Mycobacterium	Mycobacterium yunnanensis	GCF_025823185.1
Mycobacterium	Mycobacterium interjectum	GCF_900078675.2
Mycobacterium	Mycobacterium numidiamassiliense	GCF_900157365.1
Mycobacterium	Mycobacterium rhizamassiliense	GCF_900157375.1
Mycobacterium	Mycobacterium terramassiliense	GCF_900157385.1
Mycobacterium	Mycobacterium ahvazicum	GCF_900176255.2
Mycobacterium	Mycobacterium simulans	GCF_900232995.1
Mycobacterium	Mycobacterium basiliense	GCF_900292015.1
Mycobacterium	Mycobacterium shimoidei	GCF_900417275.1
Mycobacterium	Mycobacterium xenopi	GCF_900453395.1
Mycobacterium	Mycobacterium innocens	GCF_900566055.1
Mycobacterium	Mycobacterium attenuatum	GCF_900566065.1
Mycobacterium	Mycobacterium pseudokansasii	GCF_900566075.1
Mycobacterium	Mycobacterium tilburgii	GCF_902168065.1
Mycobacterium	Mycobacterium riyadhense	GCF_905219535.1
Nocardia	Nocardia farcinica	GCF_000009805.1
Nocardia	Nocardia asiatica	GCF_000308415.1
Nocardia	Nocardia araoensis	GCF_000308435.1
Nocardia	Nocardia abscessus	GCF_000308455.1
Nocardia	Nocardia brevicatena	GCF_000308495.1
Nocardia	Nocardia exalbida	GCF_000308575.1
Nocardia	Nocardia higoensis	GCF_000308595.1
Nocardia	Nocardia jiangxiensis	GCF_000308615.1
Nocardia	Nocardia niigatensis	GCF_000308655.1
Nocardia	Nocardia paucivorans	GCF_000308675.1
Nocardia	Nocardia takedensis	GCF_000308695.1
Nocardia	Nocardia pneumoniae	GCF_000308755.1
Nocardia	Nocardia testacea	GCF_000308775.1
Nocardia	Nocardia thailandica	GCF_000308795.1
Nocardia	Nocardia vinacea	GCF_000308835.1
Nocardia	Nocardia veterana	GCF_000308855.1
Nocardia	Nocardia carnea	GCF_000717405.1
Nocardia	Nocardia africana	GCF_001612635.1
Nocardia	Nocardia altamirensis	GCF_001612685.1
Nocardia	Nocardia anaemiae	GCF_001612725.1
Nocardia	Nocardia amamiensis	GCF_001612745.1
Nocardia	Nocardia arthritidis	GCF_001612765.1
Nocardia	Nocardia beijingensis	GCF_001612785.1
Nocardia	Nocardia coubleae	GCF_001612805.1
Nocardia	Nocardia elegans	GCF_001612845.1
Nocardia	Nocardia salmonicida	GCF_001612865.1
Nocardia	Nocardia harenae	GCF_001612885.1
Nocardia	Nocardia inohanensis	GCF_001612945.1
Nocardia	Nocardia kruczakiae	GCF_001612965.1
Nocardia	Nocardia gamkensis	GCF_001612985.1
Nocardia	Nocardia lijiangensis	GCF_001613045.1
Nocardia	Nocardia miyunensis	GCF_001613065.1
Nocardia	Nocardia shimofusensis	GCF_001613125.1
Nocardia	Nocardia jejuensis	GCF_001613145.1
Nocardia	Nocardia sienata	GCF_001613205.1
Nocardia	Nocardia pseudovaccinii	GCF_001613225.1
Nocardia	Nocardia speluncae	GCF_001613245.1
Nocardia	Nocardia vermiculata	GCF_001613265.1
Nocardia	Nocardia vaccinii	GCF_001613305.1
Nocardia	Nocardia uniformis	GCF_001613345.1
Nocardia	Nocardia xishanensis	GCF_001613365.1
Nocardia	Nocardia flavorosea	GCF_001613385.1
Nocardia	Nocardia crassostreae	GCF_001613405.1
Nocardia	Nocardia vulneris	GCF_001613425.1
Nocardia	Nocardia grenadensis	GCF_001613445.1
Nocardia	Nocardia niwae	GCF_001613465.1
Nocardia	Nocardia rhamnosiphila	GCF_001613485.1
Nocardia	Nocardia mikamii	GCF_001613505.1
Nocardia	Nocardia arizonensis	GCF_001618405.1
Nocardia	Nocardia fusca	GCF_001618425.1
Nocardia	Nocardia acidivorans	GCF_001625085.1
Nocardia	Nocardia mangyaensis	GCF_001886715.1
Nocardia	Nocardia donostiensis	GCF_002081795.1
Nocardia	Nocardia brasiliensis	GCF_002209125.2
Nocardia	Nocardia seriolae	GCF_002356035.1
Nocardia	Nocardia terpenica	GCF_002568625.1
Nocardia	Nocardia fluminea	GCF_002846365.1
Nocardia	Nocardia nova	GCF_002933575.1
Nocardia	Nocardia cyriacigeorgica	GCF_002949635.1
Nocardia	Nocardia aurea	GCF_003123685.1
Nocardia	Nocardia neocaledoniensis	GCF_003182135.1
Nocardia	Nocardia tenerifensis	GCF_003202065.1
Nocardia	Nocardia puris	GCF_003315035.1
Nocardia	Nocardia mexicana	GCF_003350525.1
Nocardia	Nocardia pseudobrasiliensis	GCF_003350585.1
Nocardia	Nocardia panacis	GCF_003598715.1
Nocardia	Nocardia yunnanensis	GCF_003626895.1
Nocardia	Nocardia stercoris	GCF_003696265.1
Nocardia	Nocardia alba	GCF_004339125.1
Nocardia	Nocardia ignorata	GCF_004362495.1
Nocardia	Nocardia bhagyanarayanae	GCF_006716565.1
Nocardia	Nocardia otitidiscaviarum	GCF_007362295.1
Nocardia	Nocardia ninae	GCF_007990755.1
Nocardia	Nocardia colli	GCF_008704205.1
Nocardia	Nocardia macrotermitis	GCF_009604405.1
Nocardia	Nocardia aurantia	GCF_009604425.1
Nocardia	Nocardia aurantiaca	GCF_009708175.1
Nocardia	Nocardia sputi	GCF_009829305.1
Nocardia	Nocardia caishijiensis	GCF_009858255.1
Nocardia	Nocardia cerradoensis	GCF_012396065.1
Nocardia	Nocardia barduliensis	GCF_013315795.1
Nocardia	Nocardia huaxiensis	GCF_013744875.1
Nocardia	Nocardia transvalensis	GCF_014203315.1
Nocardia	Nocardia wallacei	GCF_014466955.1
Nocardia	Nocardia jinanensis	GCF_014645735.1
Nocardia	Nocardia blacklockiae	GCF_015477355.1
Nocardia	Nocardia bovistercoris	GCF_015674855.1
Nocardia	Nocardia goodfellowii	GCF_017875645.1
Nocardia	Nocardia tengchongensis	GCF_018362975.1
Nocardia	Nocardia albiluteola	GCF_018860155.1
Nocardia	Nocardia noduli	GCF_019038455.1
Nocardia	Nocardia iowensis	GCF_019222765.1
Nocardia	Nocardia coffeae	GCF_019890715.1
Nocardia	Nocardia rosealba	GCF_020216065.1
Nocardia	Nocardia yamanashiensis	GCF_021183565.1
Nocardia	Nocardia gipuzkoensis	GCF_021183645.1
Nocardia	Nocardia amikacinitolerans	GCF_900215415.1
Nocardia	Nocardia suismassiliense	GCF_900269665.1
Nocardia	Nocardia asteroides	GCF_900637185.1
Rhizobacterium	Rhizobium mesoamericanum	GCF_000312665.1
Rhizobacterium	Rhizobium tropici	GCF_000330885.1
Rhizobacterium	Rhizobium freirei	GCF_000359745.1
Rhizobacterium	Rhizobium favelukesii	GCF_000577275.2
Rhizobacterium	Rhizobium gallicum	GCF_000816845.1
Rhizobacterium	Rhizobium nepotum	GCF_000949865.1
Rhizobacterium	Rhizobium ecuadorense	GCF_001187535.1
Rhizobacterium	Rhizobium altiplani	GCF_001542405.1
Rhizobacterium	Rhizobium esperanzae	GCF_001664265.1
Rhizobacterium	Rhizobium phaseoli	GCF_001664385.1
Rhizobacterium	Rhizobium taibaishanense	GCF_001938985.1
Rhizobacterium	Rhizobium oryziradicis	GCF_001939045.1
Rhizobacterium	Rhizobium etli	GCF_002119845.1
Rhizobacterium	Rhizobium acidisoli	GCF_002531755.2
Rhizobacterium	Rhizobium album	GCF_003122325.1
Rhizobacterium	Rhizobium wuzhouense	GCF_003205195.1
Rhizobacterium	Rhizobium tumorigenes	GCF_003240565.1
Rhizobacterium	Rhizobium tubonense	GCF_003240585.1
Rhizobacterium	Rhizobium grahamii	GCF_003351175.1
Rhizobacterium	Rhizobium terrae	GCF_003425685.1
Rhizobacterium	Rhizobium jaguaris	GCF_003627755.1
Rhizobacterium	Rhizobium pisi	GCF_003938655.1
Rhizobacterium	Rhizobium sophoriradicis	GCF_003939025.1
Rhizobacterium	Rhizobium fabae	GCF_003985135.1
Rhizobacterium	Rhizobium vallis	GCF_003985155.1
Rhizobacterium	Rhizobium leguminosarum	GCF_004306555.1
Rhizobacterium	Rhizobium azibense	GCF_004342325.1
Rhizobacterium	Rhizobium deserti	GCF_004358025.1
Rhizobacterium	Rhizobium rosettiformans	GCF_004912135.1
Rhizobacterium	Rhizobium rhizophilum	GCF_004912145.1
Rhizobacterium	Rhizobium hidalgonense	GCF_005862185.2
Rhizobacterium	Rhizobium indicum	GCF_005862305.2
Rhizobacterium	Rhizobium smilacinae	GCF_006335145.1
Rhizobacterium	Rhizobium glycinendophyticum	GCF_006443685.1
Rhizobacterium	Rhizobium straminoryzae	GCF_007004135.1
Rhizobacterium	Rhizobium dioscoreae	GCF_009176325.1
Rhizobacterium	Rhizobium daejeonense	GCF_010450895.1
Rhizobacterium	Rhizobium oryzihabitans	GCF_010669145.1
Rhizobacterium	Rhizobium pseudoryzae	GCF_011046245.1
Rhizobacterium	Rhizobium rhizoryzae	GCF_011046895.1
Rhizobacterium	Rhizobium terricola	GCF_012927355.1
Rhizobacterium	Rhizobium sophorae	GCF_013087515.1
Rhizobacterium	Rhizobium indigoferae	GCF_013087605.1
Rhizobacterium	Rhizobium changzhiense	GCF_013087625.1
Rhizobacterium	Rhizobium pusense	GCF_013285525.1
Rhizobacterium	Rhizobium rhizolycopersici	GCF_013378445.1
Rhizobacterium	Rhizobium metallidurans	GCF_014196505.1
Rhizobacterium	Rhizobium borbori	GCF_014196535.1
Rhizobacterium	Rhizobium cellulosilyticum	GCF_014198105.1
Rhizobacterium	Rhizobium leucaenae	GCF_014198775.1
Rhizobacterium	Rhizobium paranaense	GCF_014200235.1
Rhizobacterium	Rhizobium giardinii	GCF_014200295.1
Rhizobacterium	Rhizobium wenxiniae	GCF_014201355.1
Rhizobacterium	Rhizobium viscosum	GCF_014873945.1
Rhizobacterium	Rhizobium lentis	GCF_017352135.1
Rhizobacterium	Rhizobium binae	GCF_017357225.1
Rhizobacterium	Rhizobium bangladeshense	GCF_017357245.1
Rhizobacterium	Rhizobium ruizarguesonis	GCF_017357285.1
Rhizobacterium	Rhizobium halophytocola	GCF_017873095.1
Rhizobacterium	Rhizobium herbae	GCF_017873135.1
Rhizobacterium	Rhizobium populisoli	GCF_019430945.1
Rhizobacterium	Rhizobium mesosinicum	GCF_019511345.1
Rhizobacterium	Rhizobium cauense	GCF_019511525.1
Rhizobacterium	Rhizobium laguerreae	GCF_019778565.1
Rhizobacterium	Rhizobium redzepovicii	GCF_019793435.1
Rhizobacterium	Rhizobium croatiense	GCF_019793465.1
Rhizobacterium	Rhizobium alarense	GCF_021555155.1
Rhizobacterium	Rhizobium halophilum	GCF_021648825.1
Rhizobacterium	Rhizobium cremeum	GCF_022884085.1
Rhizobacterium	Rhizobium lemnae	GCF_022968395.1
Rhizobacterium	Rhizobium skierniewicense	GCF_023757665.1
Rhizobacterium	Rhizobium anhuiense	GCF_024346605.1
Rhizobacterium	Rhizobium sullae	GCF_025200715.1
Rhizobacterium	Rhizobium miluonense	GCF_900094545.1
Rhizobacterium	Rhizobium hainanense	GCF_900094555.1
Rhizobacterium	Rhizobium lusitanum	GCF_900094565.1
Rhizobacterium	Rhizobium multihospitium	GCF_900094585.1
Rhizobacterium	Rhizobium aethiopicum	GCF_900094625.1
Rhizobacterium	Rhizobium mongolense	GCF_900099775.1
Rhizobacterium	Rhizobium subbaraonis	GCF_900220975.1
Staphylococcus	Staphylococcus aureus	GCF_000013425.1
Staphylococcus	Staphylococcus argenteus,	GCF_000236925.1
Staphylococcus	Staphylococcus xylosus	GCF_000709415.1
Staphylococcus	Staphylococcus hyicus	GCF_000816085.1
Staphylococcus	Staphylococcus borealis	GCF_001224225.1
Staphylococcus	Staphylococcus lugdunensis	GCF_001558775.1
Staphylococcus	Staphylococcus haemolyticus	GCF_001611955.1
Staphylococcus	Staphylococcus succinus	GCF_001902315.1
Staphylococcus	Staphylococcus condimenti	GCF_001922405.1
Staphylococcus	Staphylococcus lutrae	GCF_002101335.1
Staphylococcus	Staphylococcus pettenkoferi	GCF_002208805.2
Staphylococcus	Staphylococcus nepalensis	GCF_002442935.1
Staphylococcus	Staphylococcus edaphicus	GCF_002614725.1
Staphylococcus	Staphylococcus rostri	GCF_002902145.1
Staphylococcus	Staphylococcus felis	GCF_003012915.1
Staphylococcus	Staphylococcus kloosii	GCF_003019255.1
Staphylococcus	Staphylococcus warneri	GCF_003571725.1
Staphylococcus	Staphylococcus debuckii	GCF_003718735.1
Staphylococcus	Staphylococcus hominis	GCF_003812505.1
Staphylococcus	Staphylococcus caprae	GCF_003966625.1
Staphylococcus	Staphylococcus saccharolyticus	GCF_004291115.2
Staphylococcus	Staphylococcus croceilyticus	GCF_004684875.1
Staphylococcus	Staphylococcus pragensis	GCF_004785665.1
Staphylococcus	Staphylococcus epidermidis	GCF_006094375.1
Staphylococcus	Staphylococcus argensis	GCF_007682245.1
Staphylococcus	Staphylococcus saprophyticus	GCF_007814115.1
Staphylococcus	Staphylococcus agnetis	GCF_011466855.1
Staphylococcus	Staphylococcus singaporensis	GCF_015025075.1
Staphylococcus	Staphylococcus durrellii	GCF_015594545.1
Staphylococcus	Staphylococcus lloydii	GCF_015775975.1
Staphylococcus	Staphylococcus auricularis	GCF_016028295.1
Staphylococcus	Staphylococcus pseudintermedius	GCF_016126715.1
Staphylococcus	Staphylococcus equorum	GCF_016127455.1
Staphylococcus	Staphylococcus pasteuri	GCF_016599795.1
Staphylococcus	Staphylococcus shinii	GCF_017583065.1
Staphylococcus	Staphylococcus pseudoxylosus	GCF_018501965.1
Staphylococcus	Staphylococcus gallinarum	GCF_020790155.1
Staphylococcus	Staphylococcus ratti	GCF_020883535.1
Staphylococcus	Staphylococcus capitis	GCF_025272815.1
Staphylococcus	Staphylococcus delphini	GCF_025558825.1
Staphylococcus	Staphylococcus ureilyticus	GCF_025558845.1
Staphylococcus	Staphylococcus simulans	GCF_025561465.1
Staphylococcus	Staphylococcus caeli	GCF_900097965.1
Staphylococcus	Staphylococcus cornubiensis	GCF_900183575.1
Staphylococcus	Staphylococcus piscifermentans	GCF_900186985.1
Staphylococcus	Staphylococcus muscae	GCF_900187005.1
Staphylococcus	Staphylococcus simiae	GCF_900187055.1
Staphylococcus	Staphylococcus arlettae	GCF_900457375.1
Staphylococcus	Staphylococcus cohnii	GCF_900458255.1
Staphylococcus	Staphylococcus devriesei	GCF_900458355.1
Staphylococcus	Staphylococcus carnosus	GCF_900458435.1
Staphylococcus	Staphylococcus intermedius	GCF_900458545.1
Staphylococcus	Staphylococcus petrasii	GCF_900458665.1
Staphylococcus	Staphylococcus microti	GCF_900458705.1
Staphylococcus	Staphylococcus schweitzeri	GCF_900636685.1
Staphylococcus	Staphylococcus schleiferi	GCF_902374935.1
Staphylococcus	Staphylococcus roterodami	GCF_904830535.1
Streptococcus	Streptococcus suis	GCF_000026745.1
Streptococcus	Streptococcus peroris	GCF_000187585.1
Streptococcus	Streptococcus ictaluri	GCF_000188015.2
Streptococcus	Streptococcus sanguinis	GCF_000191105.1
Streptococcus	Streptococcus pseudopneumoniae	GCF_000221985.1
Streptococcus	Streptococcus iniae	GCF_000300915.1
Streptococcus	Streptococcus minor	GCF_000377005.1
Streptococcus	Streptococcus caballi	GCF_000379985.1
Streptococcus	Streptococcus didelphis	GCF_000380005.1
Streptococcus	Streptococcus orisratti	GCF_000380105.1
Streptococcus	Streptococcus ovis	GCF_000380125.1
Streptococcus	Streptococcus thoraltensis	GCF_000380145.1
Streptococcus	Streptococcus hyovaginalis	GCF_000420785.1
Streptococcus	Streptococcus porci	GCF_000423765.1
Streptococcus	Streptococcus castoreus	GCF_000425025.1
Streptococcus	Streptococcus sinensis	GCF_000767835.1
Streptococcus	Streptococcus mitis	GCF_000960005.1
Streptococcus	Streptococcus phocae	GCF_001302265.1
Streptococcus	Streptococcus varani	GCF_001375655.1
Streptococcus	Streptococcus anginosus	GCF_001412635.1
Streptococcus	Streptococcus orisasini	GCF_001431045.1
Streptococcus	Streptococcus agalactiae	GCF_001552035.1
Streptococcus	Streptococcus halotolerans	GCF_001598035.1
Streptococcus	Streptococcus marmotae	GCF_001623565.1
Streptococcus	Streptococcus pantholopis	GCF_001642085.1
Streptococcus	Streptococcus vestibularis	GCF_001657915.1
Streptococcus	Streptococcus himalayensis	GCF_001708305.1
Streptococcus	Streptococcus bovimastitidis	GCF_001885095.1
Streptococcus	Streptococcus cuniculi	GCF_001921845.1
Streptococcus	Streptococcus azizii	GCF_001984705.1
Streptococcus	Streptococcus pneumoniae	GCF_002076835.1
Streptococcus	Streptococcus troglodytae	GCF_002355215.1
Streptococcus	Streptococcus macedonicus	GCF_002860805.1
Streptococcus	Streptococcus penaeicida	GCF_002887775.1
Streptococcus	Streptococcus parauberis	GCF_002900385.1
Streptococcus	Streptococcus pluranimalium	GCF_002953735.1
Streptococcus	Streptococcus chenjunshii	GCF_003086355.1
Streptococcus	Streptococcus halitosis	GCF_003143695.2
Streptococcus	Streptococcus sobrinus	GCF_003172975.1
Streptococcus	Streptococcus ilei	GCF_003438245.1
Streptococcus	Streptococcus respiraculi	GCF_003595525.1
Streptococcus	Streptococcus ruminantium	GCF_003609975.1
Streptococcus	Streptococcus chosunense	GCF_003626515.1
Streptococcus	Streptococcus koreensis	GCF_003627135.1
Streptococcus	Streptococcus gwangjuense	GCF_003627155.1
Streptococcus	Streptococcus hillyeri	GCF_003686955.1
Streptococcus	Streptococcus periodonticum	GCF_003963555.1
Streptococcus	Streptococcus downii	GCF_004353325.1
Streptococcus	Streptococcus rubneri	GCF_004785935.1
Streptococcus	Streptococcus pasteurianus	GCF_004843545.1
Streptococcus	Streptococcus shenyangsis	GCF_006385785.1
Streptococcus	Streptococcus xiaochunlingii	GCF_006385805.1
Streptococcus	Streptococcus cuniculipharyngis	GCF_007859195.1
Streptococcus	Streptococcus ratti	GCF_008803015.1
Streptococcus	Streptococcus mutans	GCF_009738105.1
Streptococcus	Streptococcus danieliae	GCF_009767945.1
Streptococcus	Streptococcus canis	GCF_010993845.2
Streptococcus	Streptococcus catagoni	GCF_011421455.1
Streptococcus	Streptococcus alactolyticus	GCF_012277075.1
Streptococcus	Streptococcus ovuberis	GCF_012396585.1
Streptococcus	Streptococcus ursoris	GCF_012843165.1
Streptococcus	Streptococcus gallolyticus	GCF_013267695.1
Streptococcus	Streptococcus dysgalactiae	GCF_014192895.1
Streptococcus	Streptococcus equi	GCF_015689455.1
Streptococcus	Streptococcus infantarius	GCF_016127275.1
Streptococcus	Streptococcus vicugnae	GCF_016461705.1
Streptococcus	Streptococcus pacificus	GCF_016481305.1
Streptococcus	Streptococcus loxodontisalivarius	GCF_016908645.1
Streptococcus	Streptococcus saliviloxodontae	GCF_016908655.1
Streptococcus	Streptococcus vaginalis	GCF_017315345.1
Streptococcus	Streptococcus oricebi	GCF_017883985.1
Streptococcus	Streptococcus panodentis	GCF_017884005.1
Streptococcus	Streptococcus lactarius	GCF_018127725.1
Streptococcus	Streptococcus oriscaviae	GCF_018137985.1
Streptococcus	Streptococcus halichoeri	GCF_019774635.1
Streptococcus	Streptococcus infantis	GCF_019929665.1
Streptococcus	Streptococcus parasuis	GCF_021654455.1
Streptococcus	Streptococcus gallinaceus	GCF_024170735.1
Streptococcus	Streptococcus toyakuensis	GCF_024346585.1
Streptococcus	Streptococcus zalophi	GCF_024742095.1
Streptococcus	Streptococcus timonensis	GCF_900095845.1
Streptococcus	Streptococcus equinus	GCF_900102715.1
Streptococcus	Streptococcus henryi	GCF_900104235.1
Streptococcus	Streptococcus merionis	GCF_900187085.1
Streptococcus	Streptococcus acidominimus	GCF_900459045.1
Streptococcus	Streptococcus constellatus	GCF_900459125.1
Streptococcus	Streptococcus downei	GCF_900459175.1
Streptococcus	Streptococcus criceti	GCF_900459215.1
Streptococcus	Streptococcus parasanguinis	GCF_900459355.1
Streptococcus	Streptococcus massiliensis	GCF_900459365.1
Streptococcus	Streptococcus hyointestinalis	GCF_900459405.1
Streptococcus	Streptococcus macacae	GCF_900459485.1
Streptococcus	Streptococcus uberis	GCF_900460135.1
Streptococcus	Streptococcus ferus	GCF_900475025.1
Streptococcus	Streptococcus pyogenes	GCF_900475035.1
Streptococcus	Streptococcus cristatus	GCF_900475445.1
Streptococcus	Streptococcus lutetiensis	GCF_900475675.1
Streptococcus	Streptococcus intermedius	GCF_900475975.1
Streptococcus	Streptococcus australis	GCF_900636505.1
Streptococcus	Streptococcus urinalis	GCF_900636885.1
Streptococcus	Streptococcus oralis	GCF_900637025.1
Streptococcus	Streptococcus pseudoporcinus	GCF_900637075.1
Streptococcus	Streptococcus gordonii	GCF_901544385.1
Streptococcus	Streptococcus porcinus	GCF_901553735.1
Streptococcus	Streptococcus salivarius	GCF_902858935.1
Streptococcus	Streptococcus thermophilus	GCF_903886475.1
Vibrio	Vibrio antiquarius	GCF_000024825.1
Vibrio	Vibrio atlanticus	GCF_000091465.1
Vibrio	Vibrio caribbeanicus	GCF_000165125.1
Vibrio	Vibrio orientalis	GCF_000176235.1
Vibrio	Vibrio mimicus	GCF_000176375.1
Vibrio	Vibrio brasiliensis	GCF_000189255.1
Vibrio	Vibrio parahaemolyticus	GCF_000196095.1
Vibrio	Vibrio proteolyticus	GCF_000467125.1
Vibrio	Vibrio harveyi	GCF_000770115.1
Vibrio	Vibrio tubiashii	GCF_000772105.1
Vibrio	Vibrio renipiscarius	GCF_000827885.1
Vibrio	Vibrio mytili	GCF_000830505.1
Vibrio	Vibrio coralliilyticus	GCF_000967465.2
Vibrio	Vibrio neptunius	GCF_000967495.1
Vibrio	Vibrio galatheae	GCF_000967545.1
Vibrio	Vibrio nigripulchritudo	GCF_001050675.1
Vibrio	Vibrio hepatarius	GCF_001274785.1
Vibrio	Vibrio bivalvicida	GCF_001399455.2
Vibrio	Vibrio metoecus	GCF_001402675.1
Vibrio	Vibrio natriegens	GCF_001456255.1
Vibrio	Vibrio tritonius	GCF_001547935.1
Vibrio	Vibrio fluvialis	GCF_001558415.2
Vibrio	Vibrio cidicii	GCF_001597945.1
Vibrio	Vibrio barjaei	GCF_001639065.2
Vibrio	Vibrio europaeus	GCF_001695575.1
Vibrio	Vibrio scophthalmi	GCF_001723385.1
Vibrio	Magnetovibrio blakemorei	GCF_001746755.1
Vibrio	Vibrio sonorensis	GCF_001854765.1
Vibrio	Vibrio kanaloae	GCF_001995825.2
Vibrio	Vibrio owensii	GCF_002021755.1
Vibrio	Vibrio celticus	GCF_002156525.1
Vibrio	Vibrio aphrogenes	GCF_002157735.2
Vibrio	Vibrio gazogenes	GCF_002196515.1
Vibrio	Vibrio vulnificus	GCF_002204915.1
Vibrio	Vibrio rotiferianus	GCF_002214395.1
Vibrio	Vibrio rumoiensis	GCF_002218045.2
Vibrio	Vibrio qinghaiensis	GCF_002257545.1
Vibrio	Vibrio fujianensis	GCF_002749895.1
Vibrio	Vibrio salilacus	GCF_002811245.1
Vibrio	Vibrio azureus	GCF_002849855.1
Vibrio	Vibrio lentus	GCF_002877605.2
Vibrio	Vibrio jasicida	GCF_002887615.1
Vibrio	Vibrio campbellii	GCF_002906475.1
Vibrio	Vibrio albus	GCF_003144035.1
Vibrio	Vibrio tarriae	GCF_003311805.1
Vibrio	Vibrio paracholerae	GCF_003311965.1
Vibrio	Vibrio casei	GCF_003335255.1
Vibrio	Vibrio tetraodonis	GCF_003350295.1
Vibrio	Vibrio rhodolitus	GCF_003350325.1
Vibrio	Vibrio anguillarum	GCF_003390675.1
Vibrio	Vibrio maerlii	GCF_003415655.1
Vibrio	Vibrio superstes	GCF_003569005.1
Vibrio	Vibrio sinensis	GCF_003605645.1
Vibrio	Vibrio zhugei	GCF_003716875.1
Vibrio	Vibrio crassostreae	GCF_003751935.1
Vibrio	Vibrio viridaestus	GCF_003856525.1
Vibrio	Vibrio aquaticus	GCF_003970385.1
Vibrio	Vibrio ouci	GCF_004551525.1
Vibrio	Vibrio cyclitrophicus	GCF_005144905.1
Vibrio	Vibrio profundi	GCF_005281835.1
Vibrio	Vibrio furnissii	GCF_006364355.1
Vibrio	Vibrio inusitatus	GCF_006538525.1
Vibrio	Vibrio comitans	GCF_006538565.1
Vibrio	Vibrio algivorus	GCF_007623795.1
Vibrio	Vibrio sagamiensis	GCF_007990935.1
Vibrio	Vibrio cholerae	GCF_008369605.1
Vibrio	Vibrio aquimaris	GCF_009363415.1
Vibrio	Vibrio algicola	GCF_009601765.2
Vibrio	Vibrio metschnikovii	GCF_009763765.1
Vibrio	Vibrio atypicus	GCF_009811315.1
Vibrio	Vibrio taketomensis	GCF_009938185.1
Vibrio	Vibrio panuliri	GCF_009938205.1
Vibrio	Vibrio ponticus	GCF_009938225.1
Vibrio	Vibrio astriarenae	GCF_010587385.1
Vibrio	Vibrio ziniensis	GCF_011064285.1
Vibrio	Vibrio navarrensis	GCF_012275065.1
Vibrio	Vibrio chemaguriensis	GCF_012275705.1
Vibrio	Vibrio aestuarianus	GCF_012395215.1
Vibrio	Vibrio agarilyticus	GCF_012641465.1
Vibrio	Vibrio mediterranei	GCF_013364395.1
Vibrio	Vibrio spartinae	GCF_014083925.1
Vibrio	Vibrio bathopelagicus	GCF_014879975.1
Vibrio	Vibrio hibernica	GCF_015223435.1
Vibrio	Vibrio nitrifigilis	GCF_015686695.1
Vibrio	Vibrio ulleungensis	GCF_016900875.1
Vibrio	Vibrio ostreae	GCF_019226825.1
Vibrio	Vibrio alfacsensis	GCF_019670485.1
Vibrio	Vibrio penaeicida	GCF_019977755.1
Vibrio	Vibrio salinus	GCF_021272385.1
Vibrio	Vibrio gigantis	GCF_022371215.1
Vibrio	Vibrio splendidus	GCF_022812045.1
Vibrio	Vibrio sinaloensis	GCF_023195835.1
Vibrio	Vibrio alginolyticus	GCF_023650915.1
Vibrio	Vibrio aerogenes	GCF_024346755.1
Vibrio	Vibrio breoganii	GCF_024346795.1
Vibrio	Vibrio gallicus	GCF_024346875.1
Vibrio	Vibrio mangrovi	GCF_024346955.1
Vibrio	Vibrio neonatus	GCF_024346975.1
Vibrio	Vibrio plantisponsor	GCF_024347035.1
Vibrio	Vibrio porteresiae	GCF_024347055.1
Vibrio	Vibrio rarus	GCF_024347075.1
Vibrio	Vibrio rhizosphaerae	GCF_024347095.1
Vibrio	Vibrio ruber	GCF_024347115.1
Vibrio	Vibrio artabrorum	GCF_024347295.1
Vibrio	Vibrio chagasii	GCF_024347355.1
Vibrio	Vibrio cortegadensis	GCF_024347395.1
Vibrio	Vibrio echinoideorum	GCF_024347455.1
Vibrio	Vibrio fortis	GCF_024347475.1
Vibrio	Vibrio gallaecicus	GCF_024347495.1
Vibrio	Vibrio pomeroyi	GCF_024347595.1
Vibrio	Vibrio tasmaniensis	GCF_024347635.1
Vibrio	Vibrio toranzoniae	GCF_024347655.1
Vibrio	Vibrio ishigakensis	GCF_024347675.1
Vibrio	Vibrio pelagius	GCF_024362845.1
Vibrio	Vibrio quintilis	GCF_024529975.1
Vibrio	Vibrio japonicus	GCF_024582835.1
Vibrio	Vibrio agarivorans	GCF_025996475.1
Vibrio	Vibrio gangliei	GCF_026001925.1
Vibrio	Vibrio tapetis	GCF_900233005.1
Vibrio	Vibrio cincinnatiensis	GCF_900460255.1
Vibrio	Vibrio hippocampi	GCF_921292975.1
Vibrio	Vibrio stylophorae	GCF_921293875.1
Vibrio	Vibrio marisflavi	GCF_921294215.1
Thermococcus	Thermococcus kodakarensis	GCF_000009965.1
Thermococcus	Thermococcus onnurineus	GCF_000018365.1
Thermococcus	Thermococcus gammatolerans	GCF_000022365.1
Thermococcus	Thermococcus sibiricus	GCF_000022545.1
Thermococcus	Thermococcus barophilus	GCF_000151105.2
Thermococcus	Thermococcus litoralis	GCF_000246985.2
Thermococcus	Thermococcus zilligii	GCF_000258515.1
Thermococcus	Thermococcus cleftensis,	GCF_000265525.1
Thermococcus	Thermococcus paralvinellae	GCF_000517445.1
Thermococcus	Thermococcus nautili	GCF_000585495.1
Thermococcus	Thermococcus eurythermalis	GCF_000769655.1
Thermococcus	Thermococcus guaymasensis	GCF_000816105.1
Thermococcus	Thermococcus peptonophilus	GCF_001592435.1
Thermococcus	Thermococcus piezophilus	GCF_001647085.1
Thermococcus	Thermococcus celer	GCF_002214365.1
Thermococcus	Thermococcus gorgonarius	GCF_002214385.1
Thermococcus	Thermococcus barossii	GCF_002214465.1
Thermococcus	Thermococcus pacificus	GCF_002214485.1
Thermococcus	Thermococcus siculi	GCF_002214505.1
Thermococcus	Thermococcus radiotolerans	GCF_002214565.1
Thermococcus	Thermococcus profundus	GCF_002214585.1
Thermococcus	Thermococcus indicus	GCF_006274605.1
Thermococcus	Thermococcus aciditolerans	GCF_008152015.1
Thermococcus	Thermococcus stetteri	GCF_017873335.1
Thermococcus	Thermococcus bergensis	GCF_020386975.1
Thermococcus	Thermococcus aggregans	GCF_024022995.1
Thermococcus	Thermococcus alcaliphilus	GCF_024054535.1
Thermococcus	Thermococcus chitonophagus	GCF_900012635.1
Thermococcus	Thermococcus thioreducens	GCF_900109425.1
Thermococcus	Thermococcus henrietii	GCF_900198835.1
Thermococcus	Thermococcus camini	GCF_904067545.1
Aves	Meleagris gallopavo	GCF_000146605.3
Aves	Falco cherrug	GCF_000337975.1
Aves	Merops nubicus	GCF_000691845.1
Aves	Acanthisitta chloris	GCF_000695815.1
Aves	Dryobates pubescens	GCF_000699005.1
Aves	Calidris pugnax	GCF_001431845.1
Aves	Manacus vitellinus	GCF_001715985.3
Aves	Anser cygnoides	GCF_002166845.1
Aves	Cyanistes caeruleus	GCF_002901205.1
Aves	Empidonax traillii	GCF_003031625.1
Aves	Athene cunicularia	GCF_003259725.1
Aves	Pipra filicauda	GCF_003945595.2
Aves	Corapipo altera	GCF_003945725.1
Aves	Calypte anna	GCF_003957555.1
Aves	Taeniopygia guttata	GCF_003957565.2
Aves	Corvus moneduloides	GCF_009650955.1
Aves	Cygnus olor	GCF_009769625.2
Aves	Aythya fuligula	GCF_009819795.1
Aves	Chiroxiphia lanceolata	GCF_009829145.1
Aves	Oxyura jamaicensis	GCF_011077185.1
Aves	Melopsittacus undulatus	GCF_012275295.1
Aves	Molothrus ater	GCF_012460135.1
Aves	Cygnus atratus	GCF_013377495.2
Aves	Anas platyrhynchos	GCF_015476345.1
Aves	Motacilla alba alba	GCF_015832195.1
Aves	Gallus gallus	GCF_016699485.2
Aves	Onychostruthus taczanowskii	GCF_017590055.1
Aves	Pyrgilauda ruficollis	GCF_017590135.1
Aves	Falco naumanni	GCF_017639655.2
Aves	Gymnogyps californianus	GCF_018139145.2
Aves	Tyto alba	GCF_018691265.1
Aves	Corvus hawaiiensis	GCF_020740725.1
Aves	Serinus canaria	GCF_022539315.1
Aves	Myiozetetes cayanensis	GCF_022539395.1
Aves	Lagopus muta	GCF_023343835.1
Aves	Vidua macroura	GCF_024509145.1
Aves	Tympanuchus pallidicinctus	GCF_026119805.1
Aves	Harpia harpyja	GCF_026419915.1
Aves	Vidua chalybeata	GCF_026979565.1
Aves	Camarhynchus parvulus	GCF_901933205.1
Aves	Accipiter gentilis	GCF_929443795.1
Actinopterygii	Danio rerio	GCF_000002035.6
Actinopterygii	Lates calcarifer	GCF_001640805.2
Actinopterygii	Ictalurus punctatus	GCF_001660625.3
Actinopterygii	Oreochromis niloticus	GCF_001858045.2
Actinopterygii	Oryzias latipes	GCF_002234675.1
Actinopterygii	Xiphophorus maculatus	GCF_002775205.1
Actinopterygii	Carassius auratus	GCF_003368295.1
Actinopterygii	Hippoglossus hippoglossus	GCF_009819705.1
Actinopterygii	Fundulus heteroclitus	GCF_011125445.2
Actinopterygii	Epinephelus fuscoguttatus	GCF_011397635.1
Actinopterygii	Anguilla anguilla	GCF_013347855.1
Actinopterygii	Pygocentrus nattereri	GCF_015220715.1
Actinopterygii	Xiphias gladius	GCF_016859285.1
Actinopterygii	Cyprinus carpio	GCF_018340385.1
Actinopterygii	Megalobrama amblycephala	GCF_018812025.1
Actinopterygii	Solea senegalensis	GCF_019176455.1
Actinopterygii	Ctenopharyngodon idella	GCF_019924925.1
Actinopterygii	Siniperca chuatsi	GCF_020085105.1
Actinopterygii	Coregonus clupeaformis	GCF_020615455.1
Actinopterygii	Scophthalmus maximus	GCF_022379125.1
Actinopterygii	Tachysurus fulvidraco	GCF_022655615.1
Actinopterygii	Labeo rohita	GCF_022985175.1
Actinopterygii	Ictalurus furcatus	GCF_023375685.1
Actinopterygii	Astyanax mexicanus	GCF_023375975.1
Actinopterygii	Syngnathus scovelli	GCF_024217435.1
Actinopterygii	Triplophysa rosa	GCF_024868665.1
Actinopterygii	Pangasianodon hypophthalmus	GCF_027358585.1
Actinopterygii	Misgurnus anguillicaudatus	GCF_027580225.1
Actinopterygii	Salvelinus fontinalis	GCF_029448725.1
Actinopterygii	Takifugu rubripes	GCF_901000725.2
Actinopterygii	Syngnathus acus	GCF_901709675.1
Actinopterygii	Salarias fasciatus	GCF_902148845.1
Actinopterygii	Gadus morhua	GCF_902167405.1
Actinopterygii	Pungitius pungitius	GCF_902500615.1
Actinopterygii	Thunnus albacares	GCF_914725855.1
Supplementary Table 2: List of samples analysed in this study. For each sample, we provide the genus/taxon name, species name and NCBI accession number.
