# Supplementary material for: The overlooked evolutionary dynamics of 16S rRNA revises its role as the “gold standard” for bacterial species identification
Source: Sci Rep. 2024 Apr 20;14:9067. doi: 10.1038/s41598-024-59667-3 (PMC11032355; doi:10.1038/s41598-024-59667-3)
Supplement: Supplementary file 5 — Supplementary Table 3. [file 41598_2024_59667_MOESM5_ESM.xlsx]

## Sheet: SupplTable3_edited
16S rRNA Variant:	NCBI Genome Assembly Accession:	Date (Submission)	Location	Host/Source	Biosample	Date (Sampling)
A	GCA_024732205.1	2022-07-09	China: Shenzhen	hospital sewage water	SAMN20128835	2020/09
A	GCA_020091645.1	2021-09-15	China: Zhejiang	meat	SAMN21437960	2021/01
A	GCA_013167675.1	2016-07-05	USA	NA	SAMN05360163	NA
A	GCA_004377995.2	2019-03-15	Paraguay	Gallus gallus domesticus	SAMN11130353	2012/09
A	GCA_017639185.1	2021-03-03	Switzerland: Basel	waste water	SAMN17214837	2015
A	GCA_013167415.1	2020-04-01	USA: Nebraska	bovine	SAMN11229496	NA
A	GCA_020883395.1	2021-10-26	Netherlands	Homo sapiens	SAMN22569028	2020
A	GCA_014109385.1	2020-07-24	United Kingdom	Pooled sheep faecal samples collected from floor of farm	SAMN15147957	2017
A	GCA_027944735.1	2022-12-02	China: Guangzhou	ICU patient rectal swab	SAMN31988481	2019/09
A	GCA_020883335.1	2021-10-26	Netherlands	Homo sapiens	SAMN22569032	2020
A	GCA_023099565.2	2022-04-19	China: Zhejiang	gut	SAMN27625687	2018/03
A	GCA_016776245.1	2021-01-18	Netherlands	Homo sapiens	SAMN17373186	2019
A	GCA_010365385.1	2020-01-31	Switzerland	environment	SAMN13951921	2019
A	GCA_026427755.1	2022-10-31	China: Henan	NA	SAMN12868540	2018/10
A	GCA_011045235.1	2020-02-04	Gambia	Papio papio	SAMN13978645	2016
B	GCA_020883375.1	2021-10-26	Netherlands	Homo sapiens	SAMN22569030	2020
B	GCA_001901065.1	2014-12-04	missing	mouse	SAMN03252441	NA
B	GCA_013167435.1	2016-07-05	USA: Nebraska	cattle feces	SAMN05360232	2000
B	GCA_020883355.1	2021-10-26	Netherlands	Homo sapiens	SAMN22569031	2020
B	GCA_016801555.1	2021-01-18	Netherlands	Homo sapiens	SAMN17373169	2017
B	GCA_016780415.1	2021-01-18	Netherlands	Homo sapiens	SAMN17373165	2016
B	GCA_016776325.1	2021-01-18	Netherlands	Homo sapiens	SAMN17373183	2019
B	GCA_016775845.1	2021-01-18	Netherlands	Homo sapiens	SAMN17373181	2019
B	GCA_024331445.2	2022-07-07	Mali: Koulikoro	Homo sapiens	SAMN29553888	2014/06
B	GCA_020883295.1	2021-10-26	Netherlands	Homo sapiens	SAMN22569034	2020
B	GCA_013347985.1	2020-06-18	USA: California	rectal swab from healthy college student	SAMN14609788	NA
B	GCA_020217445.1	2021-09-21	China: Jilin Province	Homo sapiens sputum	SAMN21542538	2016/05
B	GCA_004114395.1	2018-12-08	Bangladesh: Dhaka	Homo sapiens rectal swab	SAMN10535911	2018/05
B	GCA_020971745.1	2021-10-26	Netherlands	Homo sapiens	SAMN22569026	2019
B	GCA_014108925.1	2020-07-24	United Kingdom	Pooled sheep faecal samples collected from floor of farm	SAMN15147990	2017
C	GCA_001900315.1	2014-12-04	missing	cow	SAMN03252412	NA
C	GCA_001900905.1	2014-12-04	missing	soil	SAMN03252450	NA
C	GCA_001901315.1	2014-12-04	missing	mouse feces	SAMN03252449	NA
C	GCA_004116895.1	2019-01-15	Brazil: Botucatu, Sao Paulo State	urine	SAMN10748603	2015
C	GCA_011306375.1	2020-02-29	South Korea: Goyang-si, Gyeonggi-do	feces	SAMN12671072	2015/11
C	GCA_012278675.1	2020-04-17	China	cow feces	SAMN12158158	2018
C	GCA_013315695.1	2020-05-17	USA: California	rectal swab from healthy college student	SAMN14943545	2017
C	GCA_013372345.1	2020-06-16	USA: Texas	urine	SAMN15075996	2018/07
C	GCA_013709175.1	2020-07-24	United Kingdom	Pooled pig faecal samples collected from floor of farm	SAMN15148346	2017
C	GCA_016776005.1	2021-01-18	Netherlands	Homo sapiens	SAMN17373199	2019
C	GCA_022494725.1	2022-03-05	Japan	river water	SAMN25236399	2012
C	GCA_023099305.2	2022-04-19	China: Zhejiang	gut	SAMN27625699	2013/03
C	GCA_025398755.1	2022-09-02	USA	urine	SAMN30655617	2022/07
C	GCA_904711265.1	2020-09-25	Norway	Gallus gallus domesticus	SAMEA7287982	2014/12
Supplementary Table 3: List of E. coli samples included in the phylogenomic analysis. For each sample, we indicate which 16S rRNA variant the sample represents and the NCBI accession number as well as other metadata.
