# Supplementary material for: The overlooked evolutionary dynamics of 16S rRNA revises its role as the “gold standard” for bacterial species identification
Source: Sci Rep. 2024 Apr 20;14:9067. doi: 10.1038/s41598-024-59667-3 (PMC11032355; doi:10.1038/s41598-024-59667-3)
Supplement: Supplementary file 6 — Supplementary Table 4. [file 41598_2024_59667_MOESM6_ESM.xlsx]

## Sheet: SupplTab4
Genome	Date	Location	Source/Host	Serotype	Biosample
GCA_000005845.2	2014-01-30	NA	NA	NA	SAMN02604091
GCA_000006665.1	2014-01-30	NA	NA	O157:H7	SAMN02604092
GCA_000007445.1	2014-01-30	NA	NA	NA	SAMN02604094
GCA_000008865.2	2013-02-05	Japan: Sakai City, Osaka prefecture	Homo sapiens	O157:H7	SAMN01911278
GCA_000009565.2	2013-12-19	NA	NA	NA	SAMEA2272558
GCA_000010245.1	2016-09-27	NA	NA	NA	SAMD00061081
GCA_000010385.1	2016-09-27	NA	NA	NA	SAMD00061087
GCA_000010485.1	2016-09-27	NA	NA	NA	SAMD00060923
GCA_000010745.1	2016-09-27	NA	NA	NA	SAMD00060956
GCA_000010765.1	2016-09-27	NA	NA	NA	SAMD00060957
GCA_000013265.1	2008-04-05	NA	NA	NA	SAMN00000110
GCA_000013305.1	2014-01-30	NA	NA	NA	SAMN02604181
GCA_000014845.1	2014-01-30	NA	NA	NA	SAMN02603424
GCA_000017745.1	2014-01-30	NA	NA	NA	SAMN02604038
GCA_000017765.1	2014-01-30	NA	NA	NA	SAMN02604037
GCA_000017985.1	2014-01-30	NA	NA	NA	SAMN02603421
GCA_000019385.1	2014-01-28	NA	NA	NA	SAMN02598405
GCA_000019425.1	2014-01-30	NA	NA	NA	SAMN02604262
GCA_000019645.1	2014-01-30	NA	NA	NA	SAMN02604066
GCA_000021125.1	2014-01-30	NA	NA	NA	SAMN02603441
GCA_000022225.1	2014-01-30	NA	NA	O157:H7	SAMN02604255
GCA_000022345.1	2014-01-30	NA	NA	NA	SAMN02603900
GCA_000022665.2	2014-01-30	NA	NA	NA	SAMN02603478
GCA_000023365.1	2014-01-28	NA	NA	NA	SAMN02598470
GCA_000023665.1	2009-07-07	NA	NA	NA	SAMN00002656
GCA_000025165.1	2014-01-30	Germany	Homo sapiens	O55:H7	SAMN02603636
GCA_000025745.1	2014-01-30	NA	NA	NA	SAMN02603334
GCA_000026245.1	2014-11-20	NA	NA	NA	SAMEA3138229
GCA_000026265.1	2014-11-20	NA	NA	NA	SAMEA3138230
GCA_000026285.2	2014-11-20	NA	NA	NA	SAMEA3138231
GCA_000026305.1	2014-11-20	NA	NA	NA	SAMEA3138232
GCA_000026325.2	2014-11-20	NA	NA	NA	SAMEA3138233
GCA_000026345.1	2014-11-20	NA	NA	NA	SAMEA3138234
GCA_000026545.1	2010-02-26	NA	NA	NA	SAMEA1705959
GCA_000027125.1	2013-12-19	NA	NA	NA	SAMEA2272277
GCA_000091005.1	2016-09-27	NA	NA	NA	SAMD00060955
GCA_000146735.1	2013-12-19	NA	NA	NA	SAMN02471201
GCA_000148365.1	2014-01-30	NA	Homo sapiens	NA	SAMN02603258
GCA_000148605.1	2011-02-18	NA	NA	NA	SAMN00017915
GCA_000155125.1	2013-12-04	NA	NA	NA	SAMN02436234
GCA_000166535.3	2013-12-04	NA	Homo sapiens	O6:K15:H16	SAMN02436015
GCA_000167875.2	2013-12-04	NA	NA	NA	SAMN02435896
GCA_000183345.1	2014-01-30	NA	NA	O83:H1	SAMN02603727
GCA_000184185.1	2014-01-30	NA	NA	NA	SAMN02602978
GCA_000210475.1	2013-12-19	NA	NA	NA	SAMEA2272237
GCA_000212715.2	2014-01-30	USA	porcine	NA	SAMN02604221
GCA_000219515.3	2013-12-19	NA	NA	NA	SAMN02469619
GCA_000220005.2	2013-12-19	USA	porcine	NA	SAMN02471895
GCA_000227625.1	2014-01-30	USA	Homo sapiens	O7:K1:NM	SAMN02603406
GCA_000233875.1	2014-01-30	NA	NA	NA	SAMN02603902
GCA_000233895.1	2014-01-30	NA	NA	NA	SAMN02603903
GCA_000245515.1	2014-01-30	USA: California	Homo sapiens	O55:H7	SAMN02604278
GCA_000257275.1	2014-01-30	NA	NA	NA	SAMN02603904
GCA_000258025.1	2014-01-30	NA	NA	NA	SAMN02604168
GCA_000258145.1	2014-01-30	NA	NA	NA	SAMN02604169
GCA_000262125.1	2014-01-30	NA	NA	NA	SAMN02603645
GCA_000269645.2	NA	NA	NA	NA	SAMN02596920
GCA_000270105.1	2016-09-27	NA	NA	NA	SAMD00060976
GCA_000273425.1	2014-01-27	NA	NA	NA	SAMN02597081
GCA_000284495.1	2014-11-20	NA	NA	NA	SAMEA3138414
GCA_000285655.3	2013-12-19	NA	NA	NA	SAMEA2272019
GCA_000299255.1	2013-01-15	NA	NA	NA	SAMN01831189
GCA_000299455.1	2013-01-15	NA	NA	NA	SAMN01831188
GCA_000299475.1	2013-01-15	NA	NA	NA	SAMN01831190
GCA_000332755.1	2014-01-30	NA	NA	NA	SAMN02603426
GCA_000350185.1	2012-06-30	NA	NA	NA	SAMD00006056
GCA_000464955.2	2013-09-07	USA:MT	Homo sapiens	NA	SAMN02147037
GCA_000468515.1	2014-01-30	NA	NA	NA	SAMN02604176
GCA_000474035.1	2014-01-30	NA	NA	NA	SAMN02603139
GCA_000493595.1	2013-12-19	NA	NA	NA	SAMEA2272347
GCA_000493755.1	2014-01-30	NA	NA	NA	SAMN02603887
GCA_000499485.1	2014-11-20	NA	NA	NA	SAMEA3138816
GCA_000520035.1	2014-02-13	USA	Homo sapiens	O145:H28	SAMN02641383
GCA_000520055.1	2014-02-13	Belgium	Homo sapiens	O145:H28	SAMN02641384
GCA_000597845.1	2014-03-21	Belgium	NA	NA	SAMN02647163
GCA_000599625.1	2014-03-21	Belgium	NA	NA	SAMN02666434
GCA_000599645.1	2014-03-21	Belgium	NA	NA	SAMN02666695
GCA_000599665.1	2014-03-21	Belgium	NA	NA	SAMN02666696
GCA_000599685.1	2014-03-21	Belgium	NA	NA	SAMN02666697
GCA_000599705.1	2014-03-21	Belgium	NA	NA	SAMN02666698
GCA_000618005.3	2013-09-11	USA	NA	NA	SAMN02353067
GCA_000618905.3	2013-09-11	USA	NA	NA	SAMN02353134
GCA_000662395.1	2014-09-26	Belgium	NA	O145:H28	SAMN03081526
GCA_000671295.1	2014-09-26	USA	NA	O145:H28	SAMN03081527
GCA_000714595.1	2014-06-29	NA	soldier	NA	SAMN02794012
GCA_000725265.1	2014-07-16	Viet Nam	NA	NA	SAMN02918008
GCA_000725305.1	2014-06-18	NA	NA	NA	SAMN02440167
GCA_000730345.1	2014-06-25	USA	NA	NA	SAMN02872945
GCA_000732965.1	2014-07-08	NA	NA	NA	SAMN02905113
GCA_000743255.1	2014-08-24	USA: Seattle, Washington	NA	NA	SAMN02929659
GCA_000750555.1	2014-08-29	USA: Indiana	NA	NA	SAMN03013572
GCA_000765435.1	2014-09-13	Netherlands	NA	NA	SAMN03067748
GCA_000784925.1	2014-09-19	USA	NA	NA	SAMN02709589
GCA_000800215.1	2014-10-03	n/a	NA	NA	SAMN03093203
GCA_000800765.1	2014-10-14	n/a	NA	NA	SAMN03107000
GCA_000800845.2	2015-02-10	NA	NA	NA	SAMN03339595
GCA_000801165.1	2014-12-12	USA: California	NA	O104:H7	SAMN03264844
GCA_000801185.2	2014-12-11	USA: Montana	NA	O104:H21	SAMN03262652
GCA_000801205.1	2014-05-02	USA: Menlo Park	NA	NA	SAMN02743420
GCA_000803705.1	2014-12-12	USA: Western States	NA	NA	SAMN03265100
GCA_000813165.1	2014-12-31	NA	chicken	NA	SAMN03274236
GCA_000814145.2	2014-12-12	Colombia	Homo sapiens	NA	SAMN03263950
GCA_000819645.1	2014-12-31	Israel	NA	NA	SAMN03083542
GCA_000826905.1	2015-01-30	not applicable	NA	NA	SAMN03283144
GCA_000826925.1	2015-01-21	not applicable	NA	NA	SAMN03283190
GCA_000827105.1	2015-01-23	China: Santai, mianyang city, sichuan province	duck	NA	SAMN02673556
GCA_000829985.1	2014-08-01	Germany: Hannover	Bos taurus	O70:H32	SAMN02949643
GCA_000830035.1	2015-02-01	Sweden	not applicable	NA	SAMN03292179
GCA_000831565.1	2014-08-01	USA: New York State	Bos taurus	Ont:Hnt	SAMN02949644
GCA_000833145.1	2015-02-11	NA	NA	NA	SAMN03301757
GCA_000833635.2	2015-01-24	Malaysia	Elaeis guineensis	NA	SAMN03294311
GCA_000931565.1	2015-01-17	USA: Minnesota	Homo sapiens	NA	SAMN03287565
GCA_000952955.1	2014-10-15	NA	NA	NA	SAMEA2547783
GCA_000953515.1	2014-10-15	NA	NA	NA	SAMEA2547782
GCA_000967155.1	2016-02-04	Germany:Frankfurt am Main	Homo sapiens	NA	SAMEA3865278
GCA_000968515.1	2015-02-24	NA	Homo sapiens	OR:K1:H-	SAMN03371467
GCA_000971615.1	2015-03-06	Unknown	Homo sapiens	NA	SAMN03390066
GCA_000974405.1	2015-01-07	not applicable	NA	NA	SAMN03277616
GCA_000974465.1	2015-01-07	not applicable	NA	NA	SAMN03277613
GCA_000974505.1	2015-01-07	not applicable	NA	NA	SAMN03277619
GCA_000974535.1	2015-01-07	not applicable	NA	NA	SAMN03277614
GCA_000974575.1	2015-01-07	not applicable	NA	NA	SAMN03277617
GCA_000974825.1	2015-01-07	not applicable	NA	NA	SAMN03277615
GCA_000974865.1	2015-01-07	not applicable	NA	NA	SAMN03277618
GCA_000974885.1	2015-01-07	not applicable	NA	NA	SAMN03277612
GCA_000978815.2	2015-04-10	Argentina: Anguil, La Pampa	NA	NA	SAMN03470769
GCA_000978845.2	2015-04-10	Argentina: Rafaela, Santa Fe	NA	NA	SAMN03470766
GCA_000981485.1	2015-01-23	NA	NA	NA	SAMEA3143339
GCA_000986765.1	2015-07-13	Denmark	Homo sapiens	NA	SAMN03856947
GCA_000987875.1	2015-04-30	NA	NA	NA	SAMN03576594
GCA_000988355.1	2015-01-07	USA	not applicable	NA	SAMN03276545
GCA_000988385.1	2015-01-07	USA	not applicable	NA	SAMN03276546
GCA_000988425.1	2015-01-07	USA	not applicable	NA	SAMN03276543
GCA_000988465.1	2015-01-07	USA	not applicable	NA	SAMN03276542
GCA_001007915.1	2015-05-18	Italy	Homo sapiens	NA	SAMN03612246
GCA_001020945.2	2013-11-18	NA	NA	NA	SAMN02404591
GCA_001021005.2	2013-11-18	NA	NA	NA	SAMN02404590
GCA_001021595.1	2015-05-31	NA	NA	NA	SAMN02666437
GCA_001021615.1	2015-06-10	USA	chicken	NA	SAMN03761813
GCA_001021635.2	2015-06-04	USA: Delaware	Gallus gallus	NA	SAMN03761814
GCA_001029125.1	2015-06-08	NA	NA	NA	SAMN03765122
GCA_001039415.1	2015-06-04	South Korea	NA	NA	SAMN03761398
GCA_001043215.1	2015-05-15	USA: California	Homo sapiens	NA	SAMN03659038
GCA_001051135.1	2015-07-09	NA	NA	NA	SAMN03852615
GCA_001183645.1	2015-07-15	USA: Walnut Creek	NA	NA	SAMN03861948
GCA_001183665.1	2015-07-16	USA: Walnut Creek	NA	NA	SAMN03863255
GCA_001183685.1	2015-07-16	USA: Walnut Creek	NA	NA	SAMN03863378
GCA_001276585.2	2015-06-01	NA	Homo sapiens	NA	SAMN03384316
GCA_001280325.1	2015-09-01	USA: San Francisco	Homo sapiens	NA	SAMN04026225
GCA_001280345.1	2015-09-01	USA: San Francisco	Homo sapiens	NA	SAMN04026228
GCA_001280385.1	2015-09-01	USA: San Francisco	Homo sapiens	NA	SAMN04026226
GCA_001280405.1	2015-09-01	USA: San Francisco	Homo sapiens	NA	SAMN04026227
GCA_001307215.1	2015-09-23	France: Paris	NA	O157:H7	SAMN04103124
GCA_001308065.1	2014-11-21	India	NA	NA	SAMN03203487
GCA_001308125.1	2014-11-21	India:Bangalore	NA	NA	SAMN03203488
GCA_001308165.1	2014-11-21	India:Bangalore	NA	NA	SAMN03203489
GCA_001405275.1	2015-06-12	NA	NA	NA	SAMEA3432775
GCA_001420935.1	2015-08-03	USA	Homo sapiens	O165:H25	SAMN03952643
GCA_001420955.1	2014-10-07	USA	Homo sapiens	NA	SAMN02991226
GCA_001442495.1	2015-10-30	USA	Homo sapiens	NA	SAMN04227566
GCA_001455385.1	2015-11-23	China: Chongqing	Homo sapiens	NA	SAMN04288058
GCA_001455405.1	2015-12-04	unknown	Gallus gallus domesticus	O7:HNT	SAMN03768475
GCA_001469815.1	2015-10-12	United Kingdom	Homo sapiens	NA	SAMN04159541
GCA_001485455.1	2015-12-31	China:Beijing	Homo sapiens	NA	SAMN02800875
GCA_001513615.1	2016-01-02	USA: New York	cat	NA	SAMN04381845
GCA_001513635.1	2016-01-02	USA: Minneapolis	Homo sapiens	NA	SAMN04381854
GCA_001513655.1	2016-01-02	USA: Minneapolis	Homo sapiens	NA	SAMN04381850
GCA_001515725.1	2016-01-05	NA	NA	NA	SAMN04385793
GCA_001542545.1	2015-08-28	China: Hunan	pig	O11	SAMN04017854
GCA_001542675.2	2016-01-10	United Kingdom	NA	NA	SAMN04395032
GCA_001544635.1	2016-01-31	USA: Palo Alto	Homo sapiens	NA	SAMN04403366
GCA_001558995.2	2015-10-16	USA:FL	Bos taurus	NA	SAMN04191546
GCA_001559615.2	2016-01-22	USA	NA	NA	SAMN04435507
GCA_001559635.1	2016-01-22	USA	NA	NA	SAMN04435508
GCA_001559655.1	2016-01-22	USA	NA	NA	SAMN04435497
GCA_001559675.1	2016-01-22	USA	NA	NA	SAMN04435499
GCA_001563715.2	2015-08-17	USA	Environment	Not Applicable	SAMN03996336
GCA_001566335.1	2016-03-01	not collected	NA	NA	SAMN04393382
GCA_001566615.1	2016-01-02	USA: Burlington	Homo sapiens	NA	SAMN04381849
GCA_001566635.1	2016-01-02	USA: Seattle	Homo sapiens	NA	SAMN04381851
GCA_001566655.1	2016-01-02	USA: Minneapolis	Homo sapiens	NA	SAMN04381852
GCA_001566675.1	2016-01-02	unknown	Homo sapiens	NA	SAMN04381846
GCA_001577325.1	2016-01-02	Canada: Winnipeg	Homo sapiens	NA	SAMN04381853
GCA_001593565.1	2016-03-22	USA	Homo sapiens	NA	SAMN04481707
GCA_001610755.1	2015-02-01	China	pheasant	NA	SAMN02580208
GCA_001612475.1	2015-10-21	USA:midwest	NA	O157:H7	SAMN04202540
GCA_001612495.1	2015-10-21	USA:Chicago	NA	O157:H7	SAMN04202539
GCA_001617565.1	2016-04-13	Thailand: Bangkok	Homo sapiens	NA	SAMN04621897
GCA_001618325.1	2016-04-15	United Arab Emirates: Dubai	Homo sapiens	NA	SAMN04590096
GCA_001618345.2	2016-04-15	Morocco: Rabat	Homo sapiens	NA	SAMN04590095
GCA_001618365.1	2016-04-15	Argentina: Buenos Aires	Homo sapiens	NA	SAMN04590097
GCA_001644725.1	2016-05-20	NA	Homo sapiens	O79:H7	SAMN04851092
GCA_001644745.1	2016-05-20	USA	Homo sapiens	O55:H7	SAMN04851091
GCA_001645235.2	2016-05-20	USA	Homo sapiens	O153:H2	SAMN04851094
GCA_001650275.1	2016-05-18	United Kingdom	Homo sapiens	NA	SAMN05007044
GCA_001650295.1	2016-05-18	United Kingdom	Homo sapiens	NA	SAMN05007045
GCA_001651925.2	2015-10-16	USA:FL	Bos taurus	NA	SAMN04191551
GCA_001651945.2	2015-10-16	USA:FL	NA	NA	SAMN04191553
GCA_001651965.2	2016-03-04	USA: FL	Bos taurus	NA	SAMN04531998
GCA_001660565.1	2016-06-11	Switzerland	NA	NA	SAMN05190012
GCA_001660585.1	2016-06-01	USA: Massachusetts, Boston	Mus musculus	NA	SAMN05194365
GCA_001663075.1	2016-06-06	not applicable	NA	NA	SAMN05210771
GCA_001663475.1	2015-04-01	USA	NA	NA	SAMN03455974
GCA_001672015.1	2016-05-09	Germany: Hamburg	NA	NA	SAMN04963292
GCA_001675145.1	2015-04-01	USA	NA	NA	SAMN03455931
GCA_001677475.2	2016-07-03	USA:CA	NA	NA	SAMN02808332
GCA_001677495.1	2016-07-03	USA:MI	NA	NA	SAMN02808333
GCA_001677515.1	2016-07-03	NA	Homo sapiens	NA	SAMN02688213
GCA_001678925.1	2016-05-31	unknown	Homo sapiens	O7:HNT	SAMN03768474
GCA_001678965.1	2016-07-10	NA	NA	NA	SAMN02688215
GCA_001679985.1	2016-07-10	USA	NA	NA	SAMN05177221
GCA_001682305.2	2016-07-10	Malaysia	Homo sapiens	NA	SAMN05252777
GCA_001683435.1	2016-06-24	Switzerland	Homo sapiens	NA	SAMN05291917
GCA_001693315.1	2016-07-15	South Korea: Daejeon	Homo sapiens	NA	SAMN05392487
GCA_001693635.1	2016-07-15	Netherlands: Leiden	Homo sapiens	O177:H21	SAMN05407982
GCA_001695515.1	2016-02-23	USA:FL	Bos taurus	NA	SAMN04510563
GCA_001705405.1	2016-08-23	USA	NA	O157:H7	SAMN04966308
GCA_001721125.1	2016-09-02	South Korea: Gwang-Ju	Homo sapiens	NA	SAMN04026657
GCA_001721205.1	2016-09-10	USA	Homo sapiens	NA	SAMN02688214
GCA_001721225.1	2016-09-10	USA	Homo sapiens	NA	SAMN02688212
GCA_001721525.1	2016-08-11	United Kingdom	Homo sapiens	NA	SAMN04939501
GCA_001723505.1	2016-09-15	USA: Ipswich, MA	NA	NA	SAMN05725120
GCA_001735705.1	2016-09-22	USA:Illinois	swine	NA	SAMN05346848
GCA_001750845.1	2015-10-23	Korea: Busan	Homo sapiens	NA	SAMN04209666
GCA_001753445.1	2016-03-31	USA:Kansas	NA	O157:H7	SAMN04447635
GCA_001753465.1	2016-03-31	USA:Nebraska	NA	O157:H7	SAMN04447629
GCA_001753485.1	2016-03-31	Canada: Alberta	NA	O157:H7	SAMN04447624
GCA_001753505.1	2016-03-31	USA:Nebraska	NA	O157:H7	SAMN04447630
GCA_001753525.1	2016-03-31	USA:Texas	NA	O157:H7	SAMN04447632
GCA_001753545.1	2016-03-31	USA:Kansas	NA	O157:H7	SAMN04447623
GCA_001753565.1	2016-03-31	USA:Idaho	NA	O157:H7	SAMN04447636
GCA_001806265.1	2016-10-22	N/A	NA	O157:H7	SAMN05729957
GCA_001806285.1	2016-10-22	N/A	NA	O157:H7	SAMN05729956
GCA_001860505.1	2016-11-26	China: Zhejiang	Homo sapiens	NA	SAMN04299569
GCA_001865295.1	2016-02-02	USA: Pennsylvania	NA	NA	SAMN04040761
GCA_001874485.1	2016-06-17	Saudi Arabia: Makkah	Homo sapiens	NA	SAMN04605558
GCA_001878695.1	2016-11-01	USA: Los Angeles	NA	NA	SAMN05965804
GCA_001886535.1	2016-11-17	Germany	Homo sapiens	NA	SAMN06029893
GCA_001886555.1	2016-11-17	USA	Homo sapiens	NA	SAMN06029895
GCA_001886575.1	2016-11-17	USA	Homo sapiens	NA	SAMN06029896
GCA_001886755.1	2016-11-17	USA	Homo sapiens	NA	SAMN06029894
GCA_001886895.1	2016-11-29	South Korea	NA	NA	SAMN04243989
GCA_001886935.1	2016-05-09	South Korea: Seoul	NA	NA	SAMN04965119
GCA_001888075.1	2016-12-06	Mexico: Tlaltizpan, Morelos	Homo sapiens	O6:H16	SAMN05945146
GCA_001890205.1	2016-12-08	United Kingdom	NA	O157:H7	SAMN05544764
GCA_001890225.1	2016-12-08	United Kingdom	NA	O157:H7	SAMN05544766
GCA_001890245.1	2016-12-08	United Kingdom	NA	O157:H7	SAMN05544767
GCA_001890265.1	2016-12-08	United Kingdom	NA	O157:H7	SAMN05544765
GCA_001890285.2	2016-12-08	United Kingdom	NA	O157:H7	SAMN05544760
GCA_001890305.1	2016-12-08	United Kingdom	NA	O157:H7	SAMN05544762
GCA_001890325.1	2016-12-08	United Kingdom	NA	O157:H7	SAMN05544768
GCA_001890345.1	2016-12-08	United Kingdom	NA	O157:H7	SAMN05544761
GCA_001890365.1	2016-11-29	USA	Homo sapiens	NA	SAMN06067968
GCA_001900295.1	2014-12-04	NA	cow	NA	SAMN03252409
GCA_001900315.1	2014-12-04	NA	cow	NA	SAMN03252412
GCA_001900335.1	2014-12-04	NA	cow	NA	SAMN03252417
GCA_001900355.1	2014-12-04	NA	cow	NA	SAMN03252418
GCA_001900375.1	2014-12-04	NA	dog	NA	SAMN03252425
GCA_001900395.1	2014-12-04	NA	dog	NA	SAMN03252426
GCA_001900415.1	2014-12-04	NA	N/A	NA	SAMN03252432
GCA_001900435.1	2014-12-04	NA	N/A	NA	SAMN03252433
GCA_001900455.1	2014-12-04	NA	N/A	NA	SAMN03252434
GCA_001900475.1	2014-12-04	NA	N/A	NA	SAMN03252436
GCA_001900495.1	2014-12-04	NA	cow	NA	SAMN03252410
GCA_001900515.1	2014-12-04	NA	cow	NA	SAMN03252411
GCA_001900535.1	2014-12-04	NA	cow	NA	SAMN03252413
GCA_001900555.1	2014-12-04	NA	cow	NA	SAMN03252415
GCA_001900575.1	2014-12-04	NA	cow	NA	SAMN03252416
GCA_001900595.1	2014-12-04	NA	dog	NA	SAMN03252419
GCA_001900615.1	2014-12-04	NA	dog	NA	SAMN03252420
GCA_001900635.1	2014-12-04	NA	dog	NA	SAMN03252421
GCA_001900655.1	2014-12-04	NA	dog	NA	SAMN03252422
GCA_001900675.1	2014-12-04	NA	dog	NA	SAMN03252423
GCA_001900695.1	2014-12-04	NA	dog	NA	SAMN03252424
GCA_001900715.1	2014-12-04	NA	dog	NA	SAMN03252427
GCA_001900735.1	2014-12-04	NA	dog	NA	SAMN03252428
GCA_001900775.1	2014-12-04	NA	N/A	NA	SAMN03252429
GCA_001900795.1	2014-12-04	NA	N/A	NA	SAMN03252430
GCA_001900815.1	2014-12-04	NA	N/A	NA	SAMN03252431
GCA_001900835.1	2014-12-04	NA	N/A	NA	SAMN03252435
GCA_001900885.1	2014-12-04	NA	N/A	NA	SAMN03252437
GCA_001900905.1	2014-12-04	NA	N/A	NA	SAMN03252450
GCA_001900925.1	2014-12-04	NA	N/A	NA	SAMN03252452
GCA_001900945.1	2014-12-04	NA	N/A	NA	SAMN03252454
GCA_001900965.1	2014-12-04	NA	N/A	NA	SAMN03252455
GCA_001900985.1	2014-12-04	NA	N/A	NA	SAMN03252456
GCA_001901005.1	2014-12-04	NA	N/A	NA	SAMN03252438
GCA_001901025.1	2014-12-04	NA	mouse	NA	SAMN03252439
GCA_001901045.1	2014-12-04	NA	mouse	NA	SAMN03252440
GCA_001901065.1	2014-12-04	NA	mouse	NA	SAMN03252441
GCA_001901085.1	2014-12-04	NA	mouse	NA	SAMN03252442
GCA_001901105.1	2014-12-04	NA	mouse	NA	SAMN03252443
GCA_001901125.1	2014-12-04	NA	mouse	NA	SAMN03252444
GCA_001901145.1	2014-12-04	NA	mouse	NA	SAMN03252445
GCA_001901165.1	2014-12-04	NA	mouse	NA	SAMN03252446
GCA_001901185.1	2014-12-04	NA	mouse	NA	SAMN03252447
GCA_001901215.1	2014-12-04	NA	mouse	NA	SAMN03252448
GCA_001901315.1	2014-12-04	NA	mouse	NA	SAMN03252449
GCA_001901365.1	2014-12-04	NA	N/A	NA	SAMN03252453
GCA_001901405.1	2014-12-04	NA	N/A	NA	SAMN03252457
GCA_001901425.1	2014-12-04	NA	cow	NA	SAMN03252414
GCA_001901445.1	2014-12-04	NA	N/A	NA	SAMN03252458
GCA_001901465.1	2014-12-04	NA	N/A	NA	SAMN03252451
GCA_001932515.1	2017-01-12	Germany: Helmholtz-Centre for Infection Research	NA	NA	SAMN06115651
GCA_001936315.1	2017-01-12	China: Beijing	Homo sapiens	NA	SAMN05853574
GCA_001938625.2	2017-01-12	USA	Homo sapiens	O157:H48	SAMN06159501
GCA_001969285.4	2017-01-02	China: Sichuan, Chengdu	NA	NA	SAMN06197014
GCA_001971765.1	2017-01-17	China:Zhejiang	Homo sapiens	NA	SAMN06236809
GCA_001999185.1	2017-01-13	Israel	NA	NA	SAMN06227049
GCA_002007705.1	2017-02-09	Germany	Homo sapiens	NA	SAMN06314933
GCA_002009315.1	2017-02-17	USA:NY	Homo sapiens	NA	SAMN06344815
GCA_002011945.1	2017-02-28	Viet Nam: Hanoi	Homo sapiens	NA	SAMN05511177
GCA_002011965.1	2017-02-28	USA: Pittsburgh	Homo sapiens	NA	SAMN05511184
GCA_002011985.1	2017-02-28	USA: Caguas	Homo sapiens	NA	SAMN05511183
GCA_002012005.1	2017-02-28	Brazil: Rio de Janeiro	Homo sapiens	NA	SAMN05511179
GCA_002012025.1	2017-02-28	Viet Nam: Ho Chi Minh City	Homo sapiens	NA	SAMN05511186
GCA_002012045.1	2017-02-28	Viet Nam: Ho Chi Minh City	Homo sapiens	NA	SAMN05511169
GCA_002012065.1	2017-02-28	USA: Caguas	Homo sapiens	NA	SAMN05511161
GCA_002012085.1	2017-02-28	Italy: Pisa	Homo sapiens	NA	SAMN05511152
GCA_002012105.1	2017-02-28	Israel: Kfar Sava	Homo sapiens	NA	SAMN05511182
GCA_002012125.1	2017-02-28	China: Beijing	Homo sapiens	NA	SAMN05511168
GCA_002012145.1	2017-02-28	Colombia: Bogota	Homo sapiens	NA	SAMN05511159
GCA_002012165.1	2017-02-28	USA: Boston	Homo sapiens	NA	SAMN05511185
GCA_002012185.1	2017-02-28	Ecuador: Quito	Homo sapiens	NA	SAMN05511153
GCA_002012205.1	2017-02-28	Canada: Toronto	Homo sapiens	NA	SAMN05511148
GCA_002012225.1	2017-02-28	Colombia: Cali	Homo sapiens	NA	SAMN05511150
GCA_002012245.1	2017-02-28	China: Beijing	Homo sapiens	NA	SAMN05511160
GCA_002012265.1	2017-02-28	USA: Lafayette	Homo sapiens	NA	SAMN05511166
GCA_002012305.1	2017-02-28	Argentina: Buenos Aires	Homo sapiens	NA	SAMN05511157
GCA_002024865.1	2017-02-08	USA	Homo sapiens	NA	SAMN06314223
GCA_002055605.1	2017-03-09	Germany	NA	O182:H25	SAMN06554468
GCA_002055635.1	2015-08-27	NA	NA	NA	SAMN04014959
GCA_002056065.1	2015-08-27	NA	NA	NA	SAMN04014902
GCA_002056145.1	2015-08-27	NA	NA	NA	SAMN04014910
GCA_002056635.1	2015-08-27	NA	NA	NA	SAMN04014945
GCA_002057245.1	2017-03-13	Germany	NA	O156:H25	SAMN06563569
GCA_002057355.1	2017-03-13	Germany	NA	O156:H8	SAMN06563579
GCA_002058765.1	2017-03-22	Germany	NA	NA	SAMN06434185
GCA_002077195.1	2017-01-31	Switzerland	NA	NA	SAMN05762409
GCA_002078275.1	2017-04-01	Hungary: Szeged	NA	NA	SAMN04497926
GCA_002078295.1	2017-04-01	Hungary: Szeged	NA	NA	SAMN04505873
GCA_002079225.1	2017-04-06	USA	Homo sapiens	NA	SAMN06645125
GCA_002090355.1	2017-04-15	N/A	NA	NA	SAMN06619924
GCA_002105735.1	2016-07-18	USA	NA	O18ac:H14	SAMN05414625
GCA_002116715.2	2017-04-22	China: Baoding	chicken	NA	SAMN06819205
GCA_002118095.1	2017-01-13	China	NA	NA	SAMN04396805
GCA_002125925.1	2017-05-12	China: Guangzhou	Homo sapiens	NA	SAMN05969695
GCA_002142675.1	2017-05-10	China:Jining	Homo sapiens	NA	SAMN06924979
GCA_002142695.1	2017-04-25	Taiwan: Tainan	Homo sapiens	NA	SAMN06828737
GCA_002142715.1	2017-05-10	China:Hefei	Homo sapiens	NA	SAMN06925129
GCA_002156825.1	2017-05-10	Australia: Adelaide	NA	O111:H-	SAMN06924970
GCA_002156845.1	2017-05-12	Australia: Adelaide	NA	O111:H-	SAMN06947002
GCA_002157245.1	2017-05-23	United Arab Emirates: Tawam Hospital, Al Ain	Homo sapiens	O25b:H4	SAMN06808253
GCA_002163655.1	2017-06-01	USA	NA	NA	SAMN06093946
GCA_002163695.1	2017-06-01	USA	NA	NA	SAMN06165994
GCA_002163935.1	2017-06-01	USA	NA	NA	SAMN06166007
GCA_002163955.1	2017-06-01	USA	NA	NA	SAMN06165999
GCA_002164595.2	2017-01-14	China: Sichuan, Chengdu	Homo sapiens	NA	SAMN06231252
GCA_002164635.4	2017-05-07	China: Sichuan, Chengdu	Homo sapiens	NA	SAMN06909153
GCA_002164645.3	2017-05-07	China: Sichuan, Chengdu	Homo sapiens	NA	SAMN06909152
GCA_002164865.2	2017-05-08	China: Sichuan	Homo sapiens	NA	SAMN06909180
GCA_002164975.2	2017-05-08	China: Sichuan	Homo sapiens	NA	SAMN06909178
GCA_002165095.2	2017-05-08	China: Sichuan	Homo sapiens	NA	SAMN06909177
GCA_002165115.2	2017-05-08	China: Sichuan	Homo sapiens	NA	SAMN06909172
GCA_002180055.1	2015-08-27	NA	NA	NA	SAMN04014990
GCA_002180095.1	2015-08-27	NA	NA	NA	SAMN04014960
GCA_002180135.1	2015-08-27	NA	NA	NA	SAMN04015003
GCA_002180195.1	2015-08-27	NA	NA	NA	SAMN04014899
GCA_002180215.1	2015-08-27	NA	NA	NA	SAMN04014992
GCA_002180275.1	2015-08-27	NA	NA	NA	SAMN04014969
GCA_002192275.1	2015-08-27	NA	NA	NA	SAMN04014955
GCA_002192295.1	2015-08-27	NA	NA	NA	SAMN04014991
GCA_002193095.1	2017-06-16	Germany	Homo sapiens; 55 year old	NA	SAMN07162922
GCA_002196475.1	2017-06-05	Taiwan	Homo sapiens	NA	SAMN07192703
GCA_002196495.1	2017-06-05	Taiwan	Homo sapiens	NA	SAMN07192704
GCA_002201835.1	2015-08-27	NA	NA	NA	SAMN04014978
GCA_002202175.1	2015-08-27	NA	NA	NA	SAMN04014896
GCA_002208865.2	2016-12-21	USA:DC	Homo sapiens	NA	SAMN06173306
GCA_002209105.2	2016-12-21	USA: Georgia	Homo sapiens	O104:H4	SAMN06173361
GCA_002211725.1	2017-06-21	Switzerland:Basel	NA	NA	SAMN07260764
GCA_002214205.1	2017-06-23	USA: New York	Homo sapiens	NA	SAMN07273977
GCA_002214745.2	2017-07-06	South Korea: Gyeonggi-do	Homo sapiens	NA	SAMN05520965
GCA_002215095.1	2017-07-01	USA	Gallus gallus domesticus	NA	SAMN03783363
GCA_002215115.1	2017-07-01	USA	Gallus gallus domesticus	NA	SAMN03783370
GCA_002215155.1	2017-07-01	USA	Odocoileus virginianus	NA	SAMN04543670
GCA_002220215.1	2017-06-18	China	rat	NA	SAMN07251590
GCA_002220265.1	2016-07-20	South Korea: Seoul	Homo sapiens	O157:H7	SAMN05417814
GCA_002222535.1	2017-06-30	Singapore	NA	NA	SAMN07303086
GCA_002234555.1	2014-06-11	USA:Boston	NA	NA	SAMN02850627
GCA_002237285.1	2017-07-28	China	Homo sapiens	NA	SAMN03960341
GCA_002237305.1	2017-07-28	China	NA	NA	SAMN03963238
GCA_002237325.1	2017-07-28	China	NA	NA	SAMN03963241
GCA_002246595.3	2017-08-04	Thailand: Nakhon Pathom	Swine	NA	SAMN07450616
GCA_002249955.1	2014-12-09	USA	NA	NA	SAMN03256350
GCA_002269325.1	2014-08-25	USA:NY	Homo sapiens	O6:H16	SAMN02951658
GCA_002278115.2	2017-05-10	Egypt	NA	NA	SAMN06928086
GCA_002285755.1	2017-09-01	Australia: Brisbane	Homo sapiens	O2:K1:H7	SAMN06920354
GCA_002290325.1	2016-03-17	India:Meghalaya	NA	NA	SAMN04563602
GCA_002302315.1	2017-09-15	Bangladesh: Dhaka	Homo sapiens	NA	SAMN07503734
GCA_002302335.1	2017-09-15	Bangladesh: Dhaka	Homo sapiens	NA	SAMN07503733
GCA_002310555.1	2017-09-07	United Kingdom: Scotland, Edinburgh	canine	NA	SAMN07618127
GCA_002310575.1	2017-09-07	United Kingdom: Scotland, Edinburgh	canine	NA	SAMN07618128
GCA_002310595.1	2017-09-07	United Kingdom: Scotland, Edinburgh	canine	NA	SAMN07618126
GCA_002310615.1	2017-09-07	United Kingdom: Scotland, Edinburgh	canine	NA	SAMN07618121
GCA_002310635.1	2017-09-07	United Kingdom: Scotland, Edinburgh	canine	NA	SAMN07618120
GCA_002310655.1	2017-09-07	United Kingdom: Scotland, Edinburgh	canine	NA	SAMN07618129
GCA_002310675.1	2017-09-07	United Kingdom: Scotland, Edinburgh	canine	NA	SAMN07618123
GCA_002310695.1	2017-09-07	United Kingdom: Scotland, Edinburgh	canine	NA	SAMN07618125
GCA_002310715.1	2017-09-07	United Kingdom: Scotland, Edinburgh	canine	NA	SAMN07618122
GCA_002310735.1	2017-09-07	United Kingdom: Scotland, Edinburgh	canine	NA	SAMN07618124
GCA_002357875.1	2017-04-06	Japan	Bos taurus	NA	SAMD00056132
GCA_002357895.1	2017-04-06	Japan	Bos taurus	NA	SAMD00056131
GCA_002357915.1	2017-04-06	Japan	Sus scrofa	NA	SAMD00056130
GCA_002393365.1	2017-07-03	NA	Homo sapiens	O104:H4	SAMN07312447
GCA_002393465.1	2017-07-03	Georgia	Homo sapiens	O104:H4	SAMN07312445
GCA_002443135.1	2017-09-20	USA	cow	NA	SAMN07679697
GCA_002494365.2	2017-09-25	Slovakia: Department of Urology, University Hospital, Bratislava	Homo sapiens	O18:H14	SAMN07692432
GCA_002587005.1	2017-10-10	Germany	wild bird	NA	SAMN07765387
GCA_002589795.1	2017-07-03	Canada:BC	Homo sapiens	NA	SAMN07312477
GCA_002591135.1	2017-07-03	Canada:BC	Homo sapiens	NA	SAMN07312492
GCA_002634895.1	2017-07-03	Canada:BC	Homo sapiens	NA	SAMN07312478
GCA_002716885.1	2016-06-30	USA: Monterey, California	NA	O91	SAMN04623227
GCA_002741155.1	2016-07-08	USA	NA	NA	SAMN05368232
GCA_002741175.1	2016-03-24	USA	NA	NA	SAMN04578538
GCA_002741195.1	2017-09-13	USA: North Carolina	NA	O6:H16	SAMN07638908
GCA_002741215.1	2017-09-15	Bangladesh	NA	O15:H11	SAMN07656203
GCA_002741235.1	2017-09-15	Bangladesh	NA	O114:H49	SAMN07656204
GCA_002741255.1	2017-09-15	Bangladesh	NA	O114:H49	SAMN07656205
GCA_002741275.1	2017-09-15	Jordan	NA	O182:H21	SAMN07656207
GCA_002741295.1	2013-02-12	NA	Homo sapiens	NA	SAMN01916957
GCA_002741315.1	2017-09-15	NA	NA	O25:H16	SAMN07656209
GCA_002741335.1	2016-04-06	USA	NA	NA	SAMN04621488
GCA_002741355.1	2013-02-12	NA	Homo sapiens	NA	SAMN01917241
GCA_002741435.1	2017-08-31	USA: North Carolina	NA	O169:H41	SAMN07509121
GCA_002741455.1	2017-09-15	Bangladesh	NA	O128:H27	SAMN07656206
GCA_002741475.1	2017-10-02	USA:TN	NA	O27:H7	SAMN07731009
GCA_002741495.1	2017-09-15	USA	NA	O169:H41	SAMN07656210
GCA_002741515.1	2017-09-15	USA	NA	O6:H16	SAMN07656211
GCA_002741535.1	2017-05-26	USA	NA	NA	SAMN07172369
GCA_002741555.1	2016-04-08	USA	NA	NA	SAMN04625459
GCA_002741575.1	2017-09-15	USA	NA	O6:H16	SAMN07656212
GCA_002741595.1	2016-05-31	NA	Homo sapiens	O178:H19	SAMN04851096
GCA_002761835.1	2017-11-09	unknown	NA	NA	SAMN07819355
GCA_002763515.3	2017-06-09	Brazil: Belo Horizonte	Homo sapiens	NA	SAMN07210972
GCA_002763995.1	2017-11-05	China:NaQu, Xizang	Bos mutus	NA	SAMN07980821
GCA_002764015.1	2017-11-05	China:LaSa, XiZang	Bos mutus	NA	SAMN07980822
GCA_002764155.1	2017-09-15	Bangladesh	NA	NA	SAMN07656202
GCA_002764175.1	2017-09-15	NA	NA	O167:H5	SAMN07656208
GCA_002786655.1	2017-10-28	South Korea: Busan	Homo sapiens	NA	SAMN07944239
GCA_002787215.1	2015-08-27	NA	NA	NA	SAMN04014847
GCA_002787315.1	2015-08-27	NA	NA	NA	SAMN04014855
GCA_002787545.1	2017-10-28	South Korea: Jeonnam	Homo sapiens	NA	SAMN07944243
GCA_002787645.1	2017-10-28	South Korea: Incheon	Homo sapiens	NA	SAMN07944240
GCA_002787935.1	2017-10-28	South Korea: Incheon	Homo sapiens	NA	SAMN07944241
GCA_002788115.1	2015-08-27	NA	NA	NA	SAMN04014856
GCA_002788295.1	2015-08-27	NA	NA	NA	SAMN04014852
GCA_002796445.1	2015-08-27	NA	NA	NA	SAMN04014860
GCA_002796585.1	2015-08-27	NA	NA	NA	SAMN04014858
GCA_002803805.2	2017-11-18	China:Harbin Veterinary Research Institute	NA	NA	SAMN08040561
GCA_002803905.1	2017-11-07	Denmark	Homo sapiens	NA	SAMN07983336
GCA_002804345.3	2017-11-23	China: Jilin Province	NA	O26:H-	SAMN08094773
GCA_002811555.3	2017-08-16	China: Sichuan, Chengdu	NA	NA	SAMN07510673
GCA_002812545.1	2017-11-28	China: Sichuan	Chicken	NA	SAMN08104834
GCA_002812685.3	2017-11-29	China: Jilin	NA	NA	SAMN08111325
GCA_002843685.1	2017-12-10	USA: Boston	Homo sapiens	NA	SAMN08158212
GCA_002844165.1	2017-12-18	Canada: Saskatchewan	NA	NA	SAMN07339706
GCA_002844685.1	2017-12-08	China:Shandong	Duck	NA	SAMN08148591
GCA_002846135.1	2017-12-07	Qatar	Homo sapiens	NA	SAMN08148171
GCA_002848225.1	2018-07-06	France: Rennes	NA	NA	SAMN07197446
GCA_002850675.5	2017-10-10	China: Sichuan, Yibin	Homo sapiens	NA	SAMN07768275
GCA_002853655.1	2018-01-04	China	NA	NA	SAMN07807400
GCA_002853715.1	2018-01-04	China	NA	NA	SAMN07807401
GCA_002853805.1	2018-01-04	China	NA	NA	SAMN07807402
GCA_002853965.1	2018-01-04	China	NA	NA	SAMN07807404
GCA_002854065.1	2018-01-04	China	NA	NA	SAMN07807403
GCA_002855325.1	2018-01-04	China	NA	NA	SAMN07792806
GCA_002855415.1	2018-01-04	China	NA	NA	SAMN07807399
GCA_002859105.1	2017-12-01	Brazil: Belo Horizonte	Homo sapiens	NA	SAMN08117235
GCA_002860085.1	2017-01-03	Hong Kong	Homo sapiens	NA	SAMN06198938
GCA_002860105.1	2017-01-03	China: Shenzhen	Homo sapiens	NA	SAMN06198937
GCA_002863665.1	2018-01-06	Canada: Alberta	NA	O177:H25	SAMN07767837
GCA_002863685.1	2018-01-06	USA:Walla Walla,WA	NA	O177:H25	SAMN07806871
GCA_002863845.1	2018-01-01	China:Qinghai	Marmota	O102:H18	SAMN07302603
GCA_002863885.1	2018-01-06	USA:Latah, ID	NA	O177:H25	SAMN07716515
GCA_002870165.1	2018-01-01	China: Sichuan, Zigong	Homo sapiens	NA	SAMN08281024
GCA_002879735.1	2017-12-27	India: Chandigarh	Homo sapiens	NA	SAMN08242382
GCA_002879975.1	2018-01-08	unknown	NA	NA	SAMN08326676
GCA_002887715.1	2017-12-01	Brazil: Belo Horizonte	Homo sapiens	NA	SAMN08118424
GCA_002893905.2	2017-11-23	China:Harbin Veterinary Research Institute	NA	NA	SAMN08093640
GCA_002899475.1	2018-01-14	China: Peking	NA	NA	SAMN08362704
GCA_002899495.1	2018-01-16	Spain	NA	NA	SAMN08367764
GCA_002899515.1	2018-01-16	Spain	NA	NA	SAMN08367768
GCA_002899535.1	2018-01-16	Spain	NA	NA	SAMN08367769
GCA_002900305.1	2017-12-28	Brazil: Belo Horizonte	Homo sapiens	NA	SAMN08272629
GCA_002903105.1	2016-11-18	USA	NA	NA	SAMN06040386
GCA_002903125.1	2016-07-01	USA	Homo sapiens	NA	SAMN05341196
GCA_002925525.1	2018-01-13	USA: Pennsylvania	Homo sapiens	NA	SAMN07974445
GCA_002934025.1	2016-06-23	Denmark	NA	NA	SAMN05290638
GCA_002934895.1	2015-04-01	USA	NA	NA	SAMN03455998
GCA_002944935.1	2015-08-17	USA:DC	Homo sapiens	NA	SAMN03996288
GCA_002945135.3	2017-01-06	China: Sichuan, Chengdu	Homo sapiens	NA	SAMN06209723
GCA_002946715.1	2018-02-08	United Kingdom	Homo sapiens	O51:H30	SAMN08498861
GCA_002948655.1	2015-08-27	NA	NA	NA	SAMN04014918
GCA_002951655.1	2017-01-12	Hong Kong	pig	NA	SAMN06219553
GCA_002951675.1	2017-01-12	Hong Kong	Homo sapiens	NA	SAMN06219546
GCA_002951695.1	2017-01-12	Hong Kong	Homo sapiens	NA	SAMN06219547
GCA_002951715.1	2017-01-12	Hong Kong	Homo sapiens	NA	SAMN06219548
GCA_002951735.1	2017-01-12	Hong Kong	pig	NA	SAMN06219554
GCA_002951755.1	2017-01-12	Hong Kong	Homo sapiens	NA	SAMN06219549
GCA_002951775.1	2017-01-12	Hong Kong	chicken	NA	SAMN06219550
GCA_002951795.1	2017-01-12	Hong Kong	chicken	NA	SAMN06219551
GCA_002951855.1	2018-02-05	Norway: south east	Homo sapiens	O81:H6	SAMN06250205
GCA_002952095.1	2017-06-02	Hong Kong	Homo sapiens	NA	SAMN07187744
GCA_002952695.1	2016-06-06	South Korea: Seoul	NA	NA	SAMN05210898
GCA_002952855.1	2018-01-19	not applicable	not applicable	NA	SAMN08380018
GCA_002952875.1	2018-01-19	not applicable	not applicable	NA	SAMN08380016
GCA_002952895.1	2018-01-19	not applicable	not applicable	NA	SAMN08380015
GCA_002952915.1	2018-01-19	not applicable	not applicable	NA	SAMN08380010
GCA_002952935.1	2018-01-19	not applicable	not applicable	NA	SAMN08380008
GCA_002952955.1	2018-01-19	not applicable	not applicable	NA	SAMN08380003
GCA_002952995.1	2018-01-19	not applicable	not applicable	NA	SAMN08380021
GCA_002953015.1	2018-01-19	not applicable	not applicable	NA	SAMN08380022
GCA_002953035.1	2018-01-19	not applicable	not applicable	NA	SAMN08380019
GCA_002953055.1	2018-01-19	not applicable	not applicable	NA	SAMN08380013
GCA_002953075.1	2018-01-19	not applicable	not applicable	NA	SAMN08380006
GCA_002953095.1	2018-01-19	not applicable	not applicable	NA	SAMN08380002
GCA_002953435.1	2018-01-27	China:Shenzhen	Homo sapiens	NA	SAMN08409128
GCA_002953455.1	2018-01-16	South Korea: Daegu	Homo sapiens	NA	SAMN08369073
GCA_002953755.1	2018-01-19	not applicable	not applicable	NA	SAMN08380020
GCA_002953775.1	2018-01-19	not applicable	not applicable	NA	SAMN08380017
GCA_002953795.1	2018-01-19	not applicable	not applicable	NA	SAMN08380014
GCA_002953815.1	2018-01-19	not applicable	not applicable	NA	SAMN08380012
GCA_002953835.1	2018-01-19	not applicable	not applicable	NA	SAMN08380011
GCA_002953855.1	2018-01-19	not applicable	not applicable	NA	SAMN08380005
GCA_002953875.1	2018-01-19	not applicable	not applicable	NA	SAMN08380004
GCA_002953895.1	2018-01-19	not applicable	not applicable	NA	SAMN08380000
GCA_002966145.1	NA	NA	NA	NA	SAMN08570057
GCA_002966755.1	2018-03-01	NA	Rupornis magnirostris	NA	SAMN06341081
GCA_002967855.2	2018-02-16	China: Shenyang	Homo sapiens	NA	SAMN08560507
GCA_002967875.2	2018-02-16	China: Beijing	Homo sapiens	NA	SAMN08560511
GCA_002967885.2	2018-02-16	China: Beijing	Homo sapiens	NA	SAMN08560510
GCA_002967935.2	2018-02-16	China: Shenyang	Homo sapiens	NA	SAMN08560505
GCA_002967955.2	2018-02-16	China: Jinan	Homo sapiens	NA	SAMN08560508
GCA_002967975.2	2018-02-16	China: Shenyang	Homo sapiens	NA	SAMN08560506
GCA_002968715.1	2017-06-28	NA	NA	NA	SAMN07291512
GCA_002968735.1	2017-06-28	NA	NA	NA	SAMN07291515
GCA_002968935.1	2017-01-12	Hong Kong	pig	NA	SAMN06219552
GCA_002983645.1	2016-12-21	Germany	Homo sapiens	O104:H4	SAMN06173362
GCA_002993265.1	2018-03-02	NA	NA	NA	SAMN08630919
GCA_002996665.1	2018-03-07	China:Shanghai	NA	NA	SAMN08619547
GCA_002996945.1	2015-08-27	NA	NA	NA	SAMN04014922
GCA_002999075.1	2017-06-28	NA	NA	NA	SAMN07291517
GCA_003013205.1	2018-03-22	NA	dog	NA	SAMN08581173
GCA_003017375.1	2018-02-22	USA	Homo sapiens	O103:H2	SAMN08579553
GCA_003017455.1	2018-02-22	USA	Homo sapiens	O111:H8	SAMN08579554
GCA_003017555.1	2018-02-22	USA	Homo sapiens	O111:H8	SAMN08579555
GCA_003017615.1	2018-02-22	USA	Homo sapiens	O113:H21	SAMN08579556
GCA_003017675.2	2015-04-27	USA	NA	O145:NM	SAMN03569446
GCA_003017765.1	2018-02-22	USA	Homo sapiens	O146:H21	SAMN08579559
GCA_003017805.1	2018-02-22	USA	Homo sapiens	O165:H25	SAMN08579560
GCA_003017885.1	2018-02-22	USA	Homo sapiens	O174:H8	SAMN08579561
GCA_003017915.1	2018-02-22	USA	Homo sapiens	O71:H11	SAMN08579564
GCA_003017935.1	2018-02-22	USA	Homo sapiens	O91:H14	SAMN08579565
GCA_003017955.1	2014-09-09	USA	NA	NA	SAMN03024518
GCA_003017975.1	2016-02-25	USA	NA	NA	SAMN04516926
GCA_003017995.1	2018-02-22	USA	Homo sapiens	O178:H19	SAMN08579572
GCA_003018015.1	2018-02-22	USA	Homo sapiens	O91:H14	SAMN08579575
GCA_003018035.1	2016-02-09	USA	NA	NA	SAMN04482320
GCA_003018055.1	2014-10-07	USA	Homo sapiens	NA	SAMN02991246
GCA_003018075.1	2018-02-22	USA	Homo sapiens	O172:H25	SAMN08579580
GCA_003018095.1	2018-02-22	USA	Homo sapiens	O183:H18	SAMN08579583
GCA_003018115.1	2018-02-22	USA	NA	O137:H41	SAMN08579585
GCA_003018135.1	2015-04-27	USA	NA	NA	SAMN03569438
GCA_003018155.1	2018-02-22	USA	Homo sapiens	O156:H25	SAMN08579591
GCA_003018195.1	2018-02-22	USA	NA	O174:H21	SAMN08579571
GCA_003018215.1	2018-02-22	USA	Homo sapiens	O181:H49	SAMN08579573
GCA_003018235.1	2018-02-22	USA	NA	O101:H6	SAMN08579578
GCA_003018255.1	2018-02-22	USA	Homo sapiens	O185:H28	SAMN08579579
GCA_003018275.1	2018-02-22	USA	Homo sapiens	O181:H49	SAMN08579582
GCA_003018295.1	2015-04-27	USA	NA	NA	SAMN03569084
GCA_003018315.1	2018-02-22	USA	Homo sapiens	O186:H11	SAMN08579595
GCA_003018335.1	2018-02-22	USA	Homo sapiens	O77:H45	SAMN08579597
GCA_003018355.1	2018-02-22	USA	Homo sapiens	O113:H21	SAMN08579602
GCA_003018375.1	2018-02-22	USA	Homo sapiens	O5:H9	SAMN08579604
GCA_003018395.1	2018-02-22	USA	Homo sapiens	O177:H25	SAMN08579605
GCA_003018415.1	2018-02-22	USA	Homo sapiens	O71:H8	SAMN08579606
GCA_003018435.1	2018-02-22	USA	NA	O172:H25	SAMN08579609
GCA_003018455.1	2018-03-06	USA	Homo sapiens	O26:H11	SAMN08638904
GCA_003018475.1	2018-02-22	USA	Homo sapiens	O145:H34	SAMN08579593
GCA_003018495.1	2018-02-22	USA	Homo sapiens	O117:H8	SAMN08579594
GCA_003018515.1	2016-02-19	USA	NA	NA	SAMN04504054
GCA_003018535.1	2016-03-16	USA	NA	NA	SAMN04558451
GCA_003018555.1	2018-02-22	USA	Homo sapiens	O103:H11	SAMN08579596
GCA_003018575.1	2018-02-22	USA	Homo sapiens	O118:H16	SAMN08579598
GCA_003018595.1	2018-02-22	USA	Homo sapiens	O76:H19	SAMN08579600
GCA_003018615.1	2018-02-22	USA	Homo sapiens	O91:H14	SAMN08579603
GCA_003018635.1	2018-02-22	USA	NA	O5:H9	SAMN08579608
GCA_003018655.1	2014-10-07	USA	Homo sapiens	NA	SAMN02991250
GCA_003018695.1	2018-02-22	USA	Homo sapiens	O121:H19	SAMN08579558
GCA_003018715.1	2014-10-07	USA	Homo sapiens	NA	SAMN02991240
GCA_003018735.1	2018-02-22	USA	Homo sapiens	O26:H11	SAMN08579562
GCA_003018755.1	2018-02-22	USA	Homo sapiens	OUND:H19	SAMN08579566
GCA_003018775.1	2014-10-07	USA	NA	NA	SAMN03098211
GCA_003018795.1	2016-02-18	USA	NA	NA	SAMN04498549
GCA_003018815.1	2018-02-22	USA	Homo sapiens	O80:H2	SAMN08579568
GCA_003018835.2	2014-12-15	USA	NA	NA	SAMN03265976
GCA_003018855.1	2018-02-22	NA	Homo sapiens	O8:H16	SAMN08579574
GCA_003018875.1	2016-02-18	USA	NA	NA	SAMN04498485
GCA_003018895.1	2018-02-22	USA	Homo sapiens	O26:H11	SAMN08579576
GCA_003018915.1	2018-02-22	USA	Homo sapiens	O45:H2	SAMN08579577
GCA_003018935.1	2014-10-07	USA	NA	NA	SAMN03098208
GCA_003018955.1	2018-02-22	USA	Homo sapiens	O76:H19	SAMN08579567
GCA_003018995.1	2018-02-22	USA	NA	O145:H28	SAMN08579569
GCA_003019015.1	2018-02-22	USA	NA	O165:H25	SAMN08579570
GCA_003019035.1	NA	NA	NA	NA	SAMN08579581
GCA_003019055.1	2018-02-22	USA	Homo sapiens	O121:H19	SAMN08579584
GCA_003019075.1	2018-02-22	USA	NA	O172:H25	SAMN08579586
GCA_003019095.1	2018-02-22	USA	NA	O22:H5	SAMN08579587
GCA_003019115.1	2018-03-02	NA	NA	O130:H11	SAMN08630964
GCA_003019155.1	2014-10-07	USA	Homo sapiens	NA	SAMN02991245
GCA_003019175.1	2018-02-22	USA	Homo sapiens	O71:H11	SAMN08579590
GCA_003019195.1	2018-02-22	USA	Homo sapiens	O112:H21	SAMN08579592
GCA_003019215.1	2018-03-22	USA	Homo sapiens	O117:H8	SAMN08579610
GCA_003019235.1	2018-02-22	USA	Homo sapiens	O145:H28	SAMN08579601
GCA_003020885.1	2018-03-22	Slovakia	Homo sapiens	O45:K1:H7	SAMN08469740
GCA_003028795.1	2017-06-06	Pakistan: Sheikh Zaid Hospital, Lahore	Homo sapiens	NA	SAMN07196153
GCA_003028815.1	2017-06-06	Pakistan: Sheikh Zaid Hospital, Lahore	Homo sapiens	NA	SAMN07196152
GCA_003030025.1	2018-03-08	Denmark	NA	NA	SAMN08663435
GCA_003030245.1	2018-03-09	Denmark	NA	NA	SAMN08668598
GCA_003030365.1	2017-12-20	Switzerland: Basel	NA	NA	SAMN08212052
GCA_003031225.1	2018-03-31	China: Hong Kong	Ailuropoda melanoleuca	NA	SAMN06448755
GCA_003031735.1	2016-01-08	USA:Boston	Homo sapiens	NA	SAMN04393397
GCA_003031775.1	2016-06-01	USA:Boston	Homo sapiens	NA	SAMN05194389
GCA_003031795.1	2016-06-01	USA:Boston	Homo sapiens	NA	SAMN05194390
GCA_003031815.1	2016-07-01	USA:Boston	Homo sapiens	NA	SAMN04622917
GCA_003033905.1	2018-01-31	France	NA	NA	SAMN08202527
GCA_003043915.1	2018-04-08	NA	dog	NA	SAMN08581175
GCA_003044015.1	2018-04-08	NA	dog	NA	SAMN08581174
GCA_003051985.2	2017-01-06	China: Sichuan, Chengdu	Homo sapiens	NA	SAMN06209728
GCA_003052625.1	2016-03-04	NA	mouse	NA	SAMEA3725531
GCA_003052645.1	2018-04-06	NA	NA	NA	SAMN08874679
GCA_003052665.1	2018-04-06	NA	NA	NA	SAMN08874680
GCA_003072445.1	2018-04-26	Germany: Muenster	Homo sapiens	O104:H4	SAMN08056753
GCA_003073815.1	2017-06-28	NA	NA	NA	SAMN07291530
GCA_003073835.1	2017-06-28	NA	NA	NA	SAMN07291528
GCA_003073875.1	2017-06-28	NA	NA	NA	SAMN07291529
GCA_003073955.1	2017-06-28	NA	NA	NA	SAMN07291527
GCA_003076395.1	2018-04-30	China: Hangzhou	Homo sapiens	NA	SAMN06649969
GCA_003095635.1	2018-05-08	China:Liaoning	NA	NA	SAMN08993917
GCA_003111785.1	2018-04-14	China:Shandong	Homo sapiens	NA	SAMN08932127
GCA_003112045.1	2018-04-14	China:Shandong	Homo sapiens	NA	SAMN08932126
GCA_003112145.1	2018-03-16	USA: Salinas, California	NA	O121	SAMN08724618
GCA_003112165.1	2018-03-16	USA: Salinas, California	Bos taurus	O103	SAMN08724650
GCA_003112185.1	2018-03-16	USA: Salinas, California	NA	O26	SAMN08724651
GCA_003112205.1	2017-12-12	USA: California	Bos taurus	O43	SAMN08165042
GCA_003112225.1	2018-03-16	USA: Salinas, California	Bos taurus	O26	SAMN08724660
GCA_003112245.1	2018-03-16	USA: Salinas, California	NA	O111	SAMN08724616
GCA_003122105.1	2018-03-21	China:Zhejiang	NA	NA	SAMN08765149
GCA_003150815.1	2018-05-31	China:Qingdao	NA	NA	SAMN08875353
GCA_003172465.2	2018-04-15	China: Chengdu, Sichuan	NA	NA	SAMN08932768
GCA_003176855.1	2018-03-16	USA: Salinas, California	Bos taurus	O113	SAMN08724662
GCA_003180975.1	2018-05-24	Sweden	Homo sapiens	ST2	SAMN09245645
GCA_003180995.1	2018-05-24	Sweden	Homo sapiens	ST44	SAMN09245647
GCA_003181035.1	2018-05-24	Sweden	Homo sapiens	ST506	SAMN09245744
GCA_003194125.1	2018-05-01	China: Hefei	Homo sapiens	NA	SAMN06833089
GCA_003194265.1	2018-03-26	Sweden: Gothenburg	Homo sapiens	NA	SAMN07602583
GCA_003194345.1	2018-01-22	China:Shanghai	Homo sapiens	NA	SAMN08382661
GCA_003203755.1	2018-05-29	USA: South Dakota	Homo sapiens	NA	SAMN09278797
GCA_003204155.1	2015-08-27	NA	NA	NA	SAMN04014926
GCA_003204955.1	2016-08-01	USA	Homo sapiens	NA	SAMN05468123
GCA_003231115.1	2018-05-18	China: Shenzhen	Homo sapiens	NA	SAMN09227133
GCA_003254065.1	2018-06-08	Switzerland:Zurich	Dog	NA	SAMN09381942
GCA_003268695.1	2018-05-12	China: Chengdu, Sichuan	Sewage	NA	SAMN09202772
GCA_003287245.1	2018-08-03	Germany	NA	NA	SAMN09199078
GCA_003288275.1	2018-03-30	USA: Salinas, California	Corvus brachyrhynchos	O111	SAMN08823043
GCA_003288295.1	2018-03-30	USA: Salinas, California	Bos taurus	O111	SAMN08822959
GCA_003288415.1	2017-06-28	NA	NA	NA	SAMN07291545
GCA_003288455.1	2017-06-28	NA	NA	NA	SAMN07291544
GCA_003288755.1	2018-07-07	not applicable	not applicable	NA	SAMN07722573
GCA_003290205.1	2017-02-28	USA	NA	NA	SAMN06459520
GCA_003308955.1	2018-07-02	USA	NA	O157:H7	SAMN09534373
GCA_003308975.1	2018-07-02	USA	NA	O153:H2	SAMN09534372
GCA_003325975.1	2018-07-11	China:Shanghai	Giant panda	NA	SAMN09640158
GCA_003336405.1	2018-07-15	China:Sichuan	Giant panda	NA	SAMN09662618
GCA_003342715.1	2018-03-08	United Kingdom	NA	NA	SAMN08663441
GCA_003344465.1	2018-07-29	USA: Nashville, TN	Homo sapiens	O75:H5:K1	SAMN09462202
GCA_003346835.1	2018-07-24	United Kingdom	Homo sapiens	O2:H7	SAMN09710898
GCA_003351385.1	2018-07-19	United Kingdom	Homo sapiens	O8:H21	SAMN09693981
GCA_003351485.1	2018-07-23	not applicable	Homo sapiens	NA	SAMN09704974
GCA_003352325.1	2018-08-02	USA: Cambridge, MA	NA	NA	SAMN09694977
GCA_003352425.1	2018-08-02	South Korea: Chungcheongbuk-do	NA	NA	SAMN07411561
GCA_003355175.1	2018-07-27	United Kingdom	Homo sapiens	O8:H49	SAMN09729056
GCA_003367575.1	2018-08-10	Ghana: Tamale	Homo sapiens	NA	SAMN09273490
GCA_003367885.1	2018-08-10	USA:California	Homo sapiens	NA	SAMN09260320
GCA_003399775.2	2017-05-10	Egypt	NA	NA	SAMN06928087
GCA_003399795.2	2017-05-10	Egypt	NA	NA	SAMN06928084
GCA_003399845.2	2017-05-08	Egypt	NA	NA	SAMN06909725
GCA_003399885.2	2017-05-08	Egypt	NA	NA	SAMN06909723
GCA_003399895.2	2017-05-08	Egypt	NA	NA	SAMN06909724
GCA_003399945.2	2017-05-08	Egypt	NA	NA	SAMN06909728
GCA_003400045.2	2017-05-08	Egypt	NA	NA	SAMN06909729
GCA_003402955.1	2018-08-19	China:Chongqing	pig	NA	SAMN09630238
GCA_003410275.1	2016-01-29	NA	Homo sapiens	NA	SAMN04448503
GCA_003413625.1	2018-08-14	United Kingdom: Greater London	dog	NA	SAMN09829654
GCA_003432305.1	2018-08-16	China	Homo sapiens	NA	SAMN09845286
GCA_003433275.1	2017-08-03	South Korea	NA	NA	SAMN02928551
GCA_003443795.1	2018-09-06	NA	NA	NA	SAMN09287630
GCA_003443815.1	2018-09-06	China	NA	NA	SAMN09499316
GCA_003491165.1	2018-08-02	South Korea: Seoul	Homo sapiens	NA	SAMN07436715
GCA_003491265.1	2018-08-31	USA: Texas	Homo sapiens	O4:H5	SAMN07376260
GCA_003546975.1	2018-09-04	Germany: Freiburg	Homo sapiens	NA	SAMN07451663
GCA_003570765.1	2017-07-28	China	NA	NA	SAMN03963234
GCA_003571665.1	2015-08-27	NA	NA	NA	SAMN04014927
GCA_003571685.1	2015-08-27	NA	NA	NA	SAMN04014854
GCA_003571765.1	2018-09-09	China:Zhejiang	chicken	NA	SAMN10023797
GCA_003571785.1	2015-08-27	NA	NA	NA	SAMN04014908
GCA_003571825.1	2015-08-27	NA	NA	NA	SAMN04014930
GCA_003586045.1	2017-02-24	Switzerland	Mus musculus C57Bl/6J	NA	SAMN06445833
GCA_003586065.1	2018-03-16	USA: Salinas, California	Bos taurus	O145	SAMN08724661
GCA_003591595.1	2018-09-17	Switzerland	NA	NA	SAMN07510752
GCA_003627195.1	2018-09-27	USA: Philadelphia	NA	NA	SAMN10139565
GCA_003627855.1	2018-09-24	Mexico: Mexico City	Homo sapiens	NA	SAMN10112494
GCA_003665515.1	2015-09-21	Mexico	Vampire bat	NA	SAMN04100041
GCA_003666405.1	2018-10-09	New Zealand: Christchurch	Homo sapiens	NA	SAMN10225034
GCA_003667385.1	2018-10-11	China: Chengdu	egret	NA	SAMN10230268
GCA_003667405.1	2018-10-11	China: Chengdu	NA	NA	SAMN10230267
GCA_003667425.1	2018-10-11	China: Chengdu	NA	NA	SAMN10230266
GCA_003691425.1	2018-10-16	China: Sichuan	NA	NA	SAMN10250173
GCA_003697165.2	2018-10-17	N/A	NA	NA	SAMN10252913
GCA_003703795.1	2018-09-09	China:Zhejiang	chicken	NA	SAMN10023796
GCA_003711005.1	2018-10-26	China: JiangSu	NA	NA	SAMN10319568
GCA_003711045.1	2018-04-15	China: Chengdu, Sichuan	Homo sapiens	NA	SAMN08932733
GCA_003717595.1	2018-11-08	not applicable	NA	NA	SAMN09483841
GCA_003722195.1	2018-11-02	Turkey: KIRIKKALE	NA	O157:H7	SAMN10364854
GCA_003769125.2	2018-10-09	USA:CO	NA	NA	SAMN10221255
GCA_003790525.1	2017-09-30	China:Zhejiang	NA	NA	SAMN07723175
GCA_003812625.1	2018-10-02	not applicable	Homo sapiens	NA	SAMN10163231
GCA_003812945.1	2018-10-02	Unknown	Homo sapiens	NA	SAMN10163173
GCA_003813145.1	2015-10-09	Norway	Homo sapiens	NA	SAMN04158294
GCA_003856575.1	2018-11-09	Sweden	Homo sapiens	NA	SAMN07760933
GCA_003856615.1	2018-11-09	Sweden	Homo sapiens	NA	SAMN07760930
GCA_003856635.1	2018-11-09	Sweden	Homo sapiens	NA	SAMN07760925
GCA_003856655.1	2018-11-09	Sweden	Homo sapiens	NA	SAMN07760938
GCA_003856675.1	2018-11-09	Sweden	Homo sapiens	NA	SAMN07760941
GCA_003856695.1	2018-11-09	Sweden	Homo sapiens	NA	SAMN07760931
GCA_003856995.1	2018-04-01	Saudi Arabia:Riyadh	Homo sapiens	O25b	SAMN07411973
GCA_003913055.2	2018-10-25	United Kingdom: United Kingdom	Homo sapiens	NA	SAMN10289346
GCA_003925895.1	2017-04-04	Myanmar:Yangon	Homo sapiens	NA	SAMD00059754
GCA_003945445.1	2018-12-15	Singapore	NA	NA	SAMN10531495
GCA_003945485.1	2018-12-15	Singapore	NA	NA	SAMN10531493
GCA_003956165.1	2018-12-21	India	Homo sapiens	NA	SAMN08161196
GCA_003956185.1	2018-12-21	India	Homo sapiens	NA	SAMN08161313
GCA_003956205.1	2018-12-21	Mali	Homo sapiens	NA	SAMN08161280
GCA_003956225.1	2018-12-21	Mali	Homo sapiens	NA	SAMN08161275
GCA_003956245.1	2018-12-21	Mexico	Homo sapiens	NA	SAMN08161344
GCA_003956265.1	2018-12-21	India	Homo sapiens	NA	SAMN08161314
GCA_003956285.1	2018-12-21	India	Homo sapiens	NA	SAMN08161311
GCA_003956305.1	2018-12-21	Mozambique	Homo sapiens	NA	SAMN08161146
GCA_003956325.1	2018-12-21	Gambia	Homo sapiens	NA	SAMN08161256
GCA_003956345.1	2018-12-21	Pakistan	Homo sapiens	NA	SAMN08161340
GCA_003956365.1	2018-12-21	Bangladesh	Homo sapiens	NA	SAMN08161318
GCA_003956385.1	2018-12-21	Bangladesh	Homo sapiens	NA	SAMN08161317
GCA_003956405.1	2018-12-21	India	Homo sapiens	NA	SAMN08161195
GCA_003956425.1	2018-12-21	India	Homo sapiens	NA	SAMN08161312
GCA_003956445.1	2018-12-21	India	Homo sapiens	NA	SAMN08161308
GCA_003956465.1	2018-12-21	India	Homo sapiens	NA	SAMN08161306
GCA_003956485.1	2018-12-21	Gambia	Homo sapiens	NA	SAMN08161259
GCA_003966425.1	2018-07-27	Japan	Bos taurus	NA	SAMD00129666
GCA_003966445.1	2018-07-27	Japan	Bos taurus	NA	SAMD00129667
GCA_003966465.1	2018-07-27	Japan	Bos taurus	NA	SAMD00129668
GCA_003966775.1	2018-10-30	not applicable	NA	NA	SAMD00127374
GCA_003966795.1	2018-07-03	NA	Homo sapiens	NA	SAMD00108492
GCA_003971215.1	2018-12-18	China	NA	NA	SAMN10606937
GCA_003991155.1	2019-01-07	Viet Nam: Ho Chi Minh city	Homo sapiens	NA	SAMN09717320
GCA_003999775.1	2018-12-30	Mexico: Puebla	Homo sapiens	O25:H4	SAMN08706591
GCA_003999795.1	2018-12-21	China	NA	NA	SAMN10623993
GCA_003999815.1	2018-12-21	China	NA	NA	SAMN10623995
GCA_003999835.1	2018-12-21	China	NA	NA	SAMN10623053
GCA_003999855.1	2018-12-21	China	NA	NA	SAMN10623914
GCA_004006545.1	2019-01-01	China:Zhejiang	NA	NA	SAMN10667090
GCA_004006575.1	2017-10-08	China:Zhejiang	NA	NA	SAMN07759721
GCA_004010575.1	2016-03-03	USA	NA	NA	SAMN04531139
GCA_004010595.1	2018-07-02	USA	NA	NA	SAMN09533786
GCA_004010615.1	2016-02-19	USA	NA	NA	SAMN04504881
GCA_004010635.1	2016-03-14	USA	NA	NA	SAMN04549651
GCA_004010655.1	2016-03-03	USA	NA	NA	SAMN04531170
GCA_004010675.1	2016-03-14	USA	NA	NA	SAMN04549845
GCA_004010695.1	2016-02-20	USA	NA	NA	SAMN04505650
GCA_004010715.1	2016-02-19	USA	NA	NA	SAMN04504880
GCA_004011015.1	2019-01-01	Sweden: Stockholm	Homo sapiens	NA	SAMN08222594
GCA_004014735.1	2019-01-04	China	NA	NA	SAMN10691154
GCA_004022505.2	2019-01-08	Czech Republic	NA	NA	SAMN10713359
GCA_004088295.1	2019-01-15	China: Hangzhou	Homo sapiens	NA	SAMN10743440
GCA_004114395.1	2018-12-08	Bangladesh: Dhaka	Homo sapiens	NA	SAMN10535911
GCA_004116595.1	2019-01-15	Brazil: Botucatu, Sao Paulo State	Homo sapiens	ST2179	SAMN10748446
GCA_004116695.1	2019-01-15	Brazil: Botucatu, Sao Paulo State	Homo sapiens	ST2179	SAMN10748581
GCA_004116795.1	2019-01-15	Brazil: Botucatu, Sao Paulo State	Homo sapiens	ST2509	SAMN10748585
GCA_004116815.1	2019-01-15	Brazil: Botucatu, Sao Paulo State	Homo sapiens	ST410	SAMN10748588
GCA_004116835.1	2018-12-20	Brazil: Botucatu, Sao Paulo State	Homo sapiens	ST2179	SAMN10621277
GCA_004116855.1	2019-01-15	Brazil: Botucatu, Sao Paulo State	Homo sapiens	ST1193	SAMN10748593
GCA_004116875.1	2019-01-15	Brazil: Botucatu, Sao Paulo State	Homo sapiens	ST641	SAMN10748596
GCA_004116895.1	2019-01-15	Brazil: Botucatu, Sao Paulo State	Homo sapiens	ST224	SAMN10748603
GCA_004116915.1	2019-01-15	Brazil: Botucatu, Sao Paulo State	Homo sapiens	ST617	SAMN10748605
GCA_004116935.1	2019-01-15	Brazil: Botucatu, Sao Paulo State	Homo sapiens	ST224	SAMN10748607
GCA_004118895.1	2019-01-15	Brazil: Botucatu, Sao Paulo State	Homo sapiens	ST131	SAMN10748606
GCA_004118915.1	2019-01-22	USA: Missouri, Kansas City	NA	NA	SAMN10790219
GCA_004135125.1	2019-01-26	USA:Missouri,Saint Louis	NA	NA	SAMN10824104
GCA_004135165.1	2019-01-24	USA:Utah	Homo sapiens	NA	SAMN10817700
GCA_004135775.1	2019-02-01	Thailand: Chiang Mai	Homosapiens	NA	SAMN10531472
GCA_004135815.1	2019-02-01	Thailand: Chiang Mai	Homosapiens	NA	SAMN10531954
GCA_004135855.1	2019-02-01	South Korea	NA	NA	SAMN08450093
GCA_004135915.1	2019-01-28	USA:Utah	Homo sapiens	NA	SAMN10836813
GCA_004138625.1	2019-01-16	Greece	Homo sapiens	NA	SAMN10754569
GCA_004138645.1	2019-01-16	Greece	Homo sapiens	NA	SAMN10754681
GCA_004141955.1	2019-01-24	USA:Utah	Homo sapiens	NA	SAMN10817475
GCA_004193755.1	2019-01-28	USA:Utah	Homo sapiens	NA	SAMN10837069
GCA_004263675.3	2018-09-18	United Kingdom	Homo sapiens	NA	SAMN10079675
GCA_004281435.2	2018-10-09	USA:OR	NA	NA	SAMN10221115
GCA_004295365.1	2019-02-15	China: Chengdu, Sichuan	Homo sapiens	NA	SAMN10956393
GCA_004299805.1	2019-02-05	Australia	Homo sapiens	NA	SAMN10879429
GCA_004301465.1	2019-02-28	China: Hangzhou	Homo sapiens	NA	SAMN10219252
GCA_004328685.1	2019-03-01	China: Henan	pig	NA	SAMN10768946
GCA_004355105.2	2019-03-06	USA	Homo sapiens	NA	SAMN11080426
GCA_004358365.1	2018-12-17	USA	Homo sapiens	NA	SAMN10604455
GCA_004358385.1	2018-12-17	USA	NA	NA	SAMN10604456
GCA_004358405.1	2018-12-17	Argentina	Homo sapiens	NA	SAMN10604454
GCA_004358945.1	2019-03-23	USA	Homo sapiens	NA	SAMN08824587
GCA_004358965.1	2019-03-23	USA	Homo sapiens	NA	SAMN08823450
GCA_004358985.1	2019-03-23	USA	Homo sapiens	NA	SAMN08824586
GCA_004368015.1	2019-03-08	South Korea	NA	NA	SAMN08660891
GCA_004377995.2	2019-03-15	Paraguay	Gallus gallus domesticus	NA	SAMN11130353
GCA_004405205.2	2019-03-19	China: Guangzhou	Homo sapiens	NA	SAMN11174938
GCA_004526255.1	2019-03-01	Tanzania	Homo sapiens	NA	SAMN10986381
GCA_004564035.1	2019-10-31	Germany	Homo sapiens	NA	SAMN10740161
GCA_004564175.1	2015-09-18	USA:Boston	Homo sapiens	NA	SAMN04096281
GCA_004759025.1	2018-08-19	Colombia	Homo sapiens	NA	SAMN08963308
GCA_004771135.1	2018-03-19	USA:CA	Homo sapiens	NA	SAMN08737532
GCA_004771235.1	2019-04-03	Switzerland	bovine	NA	SAMN11333172
GCA_004792495.1	2019-03-27	United Kingdom: Yorkshire and the Humber	pig	NA	SAMN11268910
GCA_004801575.1	2019-03-27	United Kingdom: Yorkshire and the Humber	pig	NA	SAMN11268909
GCA_004804185.1	2019-03-27	not applicable	Homo sapiens	NA	SAMN11266496
GCA_004804205.1	2019-03-27	not applicable	Homo sapiens	NA	SAMN11266257
GCA_004924255.1	2019-05-02	China:Guangdong	pig	NA	SAMN11087650
GCA_004924275.1	2019-05-02	China:Jiangxi	pig	NA	SAMN11087649
GCA_004924355.1	2019-05-02	China: Guangxi	pig	NA	SAMN11180601
GCA_005014055.1	2019-01-23	Canada	Homo sapiens	O113:H21	SAMN08768111
GCA_005014075.1	2019-01-23	Germany	Homo sapiens	O104:H4	SAMN08768110
GCA_005037715.2	2019-01-23	Canada:Alberta	Homo sapiens	O121:H19	SAMN08768107
GCA_005037725.2	2019-01-23	Canada:British Columbia,Vancouver	Homo sapiens	O26:H11	SAMN08768102
GCA_005037735.2	2019-01-23	Canada:Ontario,Toronto	Homo sapiens	O157:H7	SAMN08768105
GCA_005037775.2	2019-01-23	Germany	Homo sapiens	O91:H21	SAMN08768109
GCA_005037795.2	2019-01-23	Canada:Manitoba,Winnipeg	Homo sapiens	O103:H2	SAMN08768108
GCA_005037805.2	2019-01-23	Canada:Saskatchewan	Homo sapiens	O111:NM	SAMN08768106
GCA_005037815.2	2019-01-23	Canada:Alberta	Homo sapiens	O145:NM	SAMN08768103
GCA_005037845.2	2019-01-23	Canada:Nova Scotia,Halifax	Homo sapiens	O45:H2	SAMN08768104
GCA_005153645.1	2018-11-01	NA	NA	NA	SAMN09475312
GCA_005156265.1	2019-04-26	Japan: Tokyo	Homosapiens	NA	SAMN11283108
GCA_005171095.1	2019-01-23	Canada:Ontario	bovine	O113:H21	SAMN08768112
GCA_005221505.1	2019-04-01	not collected	NA	O157:H7	SAMN08773055
GCA_005221525.1	2019-04-01	not collected	NA	O157:H7	SAMN08773052
GCA_005221545.1	2019-04-01	not collected	NA	O157:H7	SAMN08773053
GCA_005221565.1	2019-04-01	not collected	NA	O157:H7	SAMN08773054
GCA_005221585.1	2019-04-01	not collected	NA	O157:H7	SAMN08773051
GCA_005221605.1	2019-04-01	not collected	NA	O157:H7	SAMN08773048
GCA_005221625.1	2019-04-01	not collected	NA	O157:H7	SAMN08773044
GCA_005221645.1	2019-04-01	not collected	NA	O157:H7	SAMN08773043
GCA_005221665.1	2019-04-01	not collected	NA	O157:H7	SAMN08773042
GCA_005221685.1	2019-04-01	not collected	NA	O157:H7	SAMN08773041
GCA_005221705.1	2019-04-01	not collected	NA	O157:H7	SAMN08773040
GCA_005221725.1	2019-04-01	not collected	NA	O157:H7	SAMN08773039
GCA_005221745.1	2019-04-01	not collected	NA	O157:H7	SAMN08773037
GCA_005221765.1	2019-04-01	not collected	NA	O157:H7	SAMN08773036
GCA_005221785.1	2019-04-01	not collected	NA	O157:H7	SAMN08773035
GCA_005221805.1	2019-04-01	not collected	NA	O157:H7	SAMN08773032
GCA_005221825.1	2019-04-01	not collected	NA	O157:H7	SAMN08773029
GCA_005221845.1	2019-04-01	not collected	NA	O157:H7	SAMN08773027
GCA_005221865.1	2019-04-01	not collected	NA	O157:H7	SAMN08773028
GCA_005221885.1	2019-04-01	not collected	NA	O157:H7	SAMN08773050
GCA_005221905.1	2019-04-01	not collected	NA	O157:H7	SAMN08773049
GCA_005221925.1	2019-04-01	not collected	NA	O157:H7	SAMN08773047
GCA_005221945.1	2019-04-01	not collected	NA	O157:H7	SAMN08773046
GCA_005221965.1	2019-04-01	not collected	NA	O157:H7	SAMN08773045
GCA_005221985.1	2019-04-01	not collected	NA	O157:H7	SAMN08773038
GCA_005222005.1	2019-04-01	not collected	NA	O157:H7	SAMN08773034
GCA_005222025.1	2019-04-01	not collected	NA	O157:H7	SAMN08773033
GCA_005222045.1	2019-04-01	not collected	NA	O157:H7	SAMN08773031
GCA_005222065.1	2019-04-01	not collected	NA	O157:H7	SAMN08773030
GCA_005222265.1	2019-04-01	not collected	NA	O157:H7	SAMN08773026
GCA_005222285.1	2019-04-01	not collected	NA	O157:H7	SAMN08773024
GCA_005222305.1	2019-04-01	not collected	NA	O157:H7	SAMN08773021
GCA_005222325.1	2019-04-01	not collected	NA	O157:H7	SAMN08773020
GCA_005222345.1	2019-04-01	not collected	NA	O157:H7	SAMN08773018
GCA_005222365.1	2019-04-01	not collected	NA	O157:H7	SAMN08773017
GCA_005222385.1	2019-04-01	not collected	NA	O157:H7	SAMN08773025
GCA_005222405.1	2019-04-01	not collected	NA	O157:H7	SAMN08773023
GCA_005222425.1	2019-04-01	not collected	NA	O157:H7	SAMN08773022
GCA_005222445.1	2019-04-01	not collected	NA	O157:H7	SAMN08773019
GCA_005383105.2	2017-10-25	Japan	Homo sapiens	NA	SAMD00077025
GCA_005389605.2	2017-10-25	Japan	Homo sapiens	NA	SAMD00077348
GCA_005391285.2	2017-10-25	Japan	Bos taurus	NA	SAMD00077433
GCA_005393605.2	2017-10-25	Japan	Bos taurus	NA	SAMD00077547
GCA_005396225.2	2017-10-25	Japan	Bos taurus	NA	SAMD00077658
GCA_005484365.1	2019-05-19	Switzerland: Bern	dog	NA	SAMN10924275
GCA_005671355.1	2018-03-06	India: Vellore	Homo sapiens	NA	SAMN08637771
GCA_005885915.1	2019-05-21	USA:NY	Homo sapiens	NA	SAMN11787763
GCA_005885955.1	2019-05-21	NA	Homo sapiens	NA	SAMN11786966
GCA_005886035.1	2019-05-31	USA: Alaska, Kasilof River	Larus sp. (gull)	NA	SAMN10887812
GCA_005890115.1	2019-05-23	not applicable	NA	NA	SAMN11841626
GCA_005954605.1	2019-05-19	China	chicken	NA	SAMN11774882
GCA_005954625.1	2019-05-19	China	chicken	NA	SAMN11774881
GCA_005954725.1	2019-05-24	NA	Homo sapiens	NA	SAMN11854565
GCA_006088875.1	2019-06-01	China	not collected	NA	SAMN09078534
GCA_006337025.1	2015-10-09	Norway	Homo sapiens	NA	SAMN04158281
GCA_006351885.1	2019-06-07	India: Vellore	Homo sapiens	NA	SAMN11974795
GCA_006352265.1	2019-06-20	USA: Alaska, Anchorage mudflats	Larus sp.	NA	SAMN10887807
GCA_006364695.1	2019-03-05	USA:VA	NIST Mixed Microbial RM strain	NA	SAMN11056487
GCA_006514375.1	2019-06-30	Brazil: Belo Horizonte, Minas Gerais	Homo sapiens	O157:H7	SAMN10873602
GCA_006536085.3	2019-03-15	Cambodia:Phnom Penh	Homo sapiens	NA	SAMD00164387
GCA_006537505.3	2019-03-15	Cambodia:Phnom Penh	Homo sapiens	NA	SAMD00164388
GCA_006777045.1	2019-07-11	Canada: Montreal	Homo sapiens	NA	SAMN12158196
GCA_006777065.1	2019-07-11	Canada: Montreal	Homo sapiens	O82:NM	SAMN12158201
GCA_006777085.1	2019-07-11	Canada: Montreal	Homo sapiens	O24:NM	SAMN12158203
GCA_006874785.1	2013-02-12	USA: North Carolina	Homo sapiens	NA	SAMN01916927
GCA_006937215.1	2019-05-31	USA: Alaska, Anchorage mudflats	NA	NA	SAMN10887806
GCA_006965465.1	2019-07-07	Japan: Hokkaido	NA	NA	SAMN11231229
GCA_007012305.1	2019-03-21	USA:PA	Canis lupus familiaris	NA	SAMN11230749
GCA_007107705.1	2019-06-28	USA	Homo sapiens	NA	SAMN12163104
GCA_007107905.1	2019-06-28	USA	Homo sapiens	NA	SAMN12163102
GCA_007108085.1	2019-06-28	USA	Homo sapiens	NA	SAMN12163101
GCA_007108305.1	2019-06-28	USA	Homo sapiens	NA	SAMN12163100
GCA_007108505.1	2019-06-28	USA	Homo sapiens	NA	SAMN12163098
GCA_007108685.1	2019-06-28	USA	Homo sapiens	NA	SAMN12163097
GCA_007108845.1	2019-06-28	USA	Homo sapiens	NA	SAMN12163096
GCA_007109005.1	2019-06-28	USA	Homo sapiens	NA	SAMN12163095
GCA_007109165.1	2019-06-28	USA	Homo sapiens	NA	SAMN12163094
GCA_007109305.1	2019-06-28	USA	Homo sapiens	NA	SAMN12163093
GCA_007109325.1	2019-06-28	USA	Homo sapiens	NA	SAMN12163092
GCA_007109345.1	2019-06-28	USA	Homo sapiens	NA	SAMN12163091
GCA_007109365.1	2019-06-28	USA	Homo sapiens	NA	SAMN12163090
GCA_007109385.1	2019-06-28	USA	Homo sapiens	NA	SAMN12163089
GCA_007109425.1	2019-06-28	USA	Homo sapiens	NA	SAMN12163088
GCA_007109445.1	2019-06-28	USA	Homo sapiens	NA	SAMN12163087
GCA_007109465.1	2019-06-28	USA	Homo sapiens	NA	SAMN12163086
GCA_007632435.1	2019-07-22	China: Zhejiang	Homo sapiens	NA	SAMN12330870
GCA_007833255.1	2019-07-29	China: Jiangxi province	Swine	NA	SAMN12389475
GCA_007833295.1	2019-07-29	China: Anhui province	Dairy cow	NA	SAMN12389518
GCA_007833875.1	2019-08-02	China: Tianjin	Homo sapiens	NA	SAMN11664985
GCA_007922655.1	2019-08-10	USA	Homo sapiens	O157:H7	SAMN12261986
GCA_007954215.2	2019-08-02	USA: Gainesville	Homo sapiens	NA	SAMN12437586
GCA_007990655.1	2019-07-24	Japan	Homo sapiens	NA	SAMD00172295
GCA_007993675.2	2019-08-06	Algeria	Gallus gallus domesticus ISA15	NA	SAMN12501891
GCA_007995175.1	2019-07-26	China: Dafeng	NA	NA	SAMN12384979
GCA_007997855.1	2019-08-06	Taiwan	Sus scrofa domesticus	NA	SAMN12500850
GCA_007998005.1	2019-08-06	Taiwan	Sus scrofa domesticus	NA	SAMN12500849
GCA_007998065.1	2019-08-06	Taiwan	Sus scrofa domesticus	NA	SAMN12500848
GCA_007998085.1	2019-08-06	Taiwan	Sus scrofa domesticus	NA	SAMN12500847
GCA_007998105.1	2019-08-06	Taiwan	Sus scrofa domesticus	NA	SAMN12500846
GCA_007998125.1	2019-08-06	Taiwan	Sus scrofa domesticus	NA	SAMN12500845
GCA_008027975.1	2017-06-15	Egypt	NA	NA	SAMN07248273
GCA_008033295.1	2019-07-30	Unknown	Unknown	NA	SAMN12395320
GCA_008033315.1	2019-07-30	Unknown	Unknown	NA	SAMN12395313
GCA_008042015.2	2019-08-14	Switzerland	Homo sapiens	NA	SAMN12569951
GCA_008064935.1	2018-05-25	Bangladesh	Homo sapiens	O128:H2	SAMN09262346
GCA_008064955.1	2013-02-12	Canada	NA	NA	SAMN01919241
GCA_008064975.1	2018-04-04	NA	NA	O104:H4	SAMN08863860
GCA_008065435.1	2019-08-24	USA: CA	crow	NA	SAMN12405405
GCA_008065455.1	2019-08-24	USA: CA	crow	NA	SAMN12418786
GCA_008080655.1	2019-08-22	China:Guangdong	cow	NA	SAMN11967557
GCA_008086485.1	2019-08-19	United Kingdom	Homo sapiens	NA	SAMN12598952
GCA_008086505.1	2019-08-19	United Kingdom	Homo sapiens	NA	SAMN12598954
GCA_008086525.1	2019-08-19	United Kingdom	Homo sapiens	NA	SAMN12598951
GCA_008087645.1	2019-08-19	United Kingdom	Homo sapiens	NA	SAMN12598953
GCA_008124005.1	2019-08-19	NA	NA	O80:H26	SAMN12603254
GCA_008124085.1	2019-08-19	NA	NA	O2:H6	SAMN12603272
GCA_008124105.1	2019-08-19	NA	NA	O16:H48	SAMN12603270
GCA_008124125.1	2019-08-19	NA	NA	O16:H48	SAMN12603271
GCA_008124145.1	2019-08-19	NA	NA	O16:H48	SAMN12603269
GCA_008124165.1	2019-08-19	NA	NA	O16:H48	SAMN12603268
GCA_008124185.1	2019-08-19	NA	NA	O16:H48	SAMN12603267
GCA_008124205.1	2019-08-19	NA	NA	O16:H48	SAMN12603266
GCA_008124225.1	2019-08-19	NA	NA	O16:H48	SAMN12603265
GCA_008124245.1	2019-08-19	NA	NA	O16:H48	SAMN12603264
GCA_008124265.1	2019-08-19	NA	NA	O16:H48	SAMN12603262
GCA_008124285.1	2019-08-19	NA	NA	O16:H48	SAMN12603263
GCA_008124305.1	2019-08-19	NA	NA	O16:H48	SAMN12603260
GCA_008124325.1	2019-08-19	NA	NA	O16:H48	SAMN12603261
GCA_008124345.1	2019-08-19	NA	NA	O16:H48	SAMN12603259
GCA_008124365.1	2019-08-19	NA	NA	O16:H48	SAMN12603258
GCA_008124385.1	2019-08-19	NA	NA	O16:H48	SAMN12603257
GCA_008124405.1	2019-08-19	NA	NA	O16:H48	SAMN12603256
GCA_008124425.1	2019-08-22	Switzerland	Homo sapiens	NA	SAMN12619458
GCA_008152105.1	2019-09-01	NA	Homo sapiens	NA	SAMN12272266
GCA_008247765.1	2019-08-22	United Kingdom: Cambridge	NA	NA	SAMN12326988
GCA_008247925.1	2019-08-22	United Kingdom: Cambridge	NA	NA	SAMN12326987
GCA_008248145.1	2019-08-22	United Kingdom: Cambridge	NA	NA	SAMN12326989
GCA_008275005.1	2019-08-22	United Kingdom: Cambridge	NA	NA	SAMN12231006
GCA_008275025.1	2019-08-22	United Kingdom: Cambridge	NA	NA	SAMN12231004
GCA_008275045.1	2019-08-22	United Kingdom: Cambridge	NA	NA	SAMN12231002
GCA_008275065.1	2019-08-22	United Kingdom: Cambridge	NA	NA	SAMN12231001
GCA_008275085.1	2019-08-22	United Kingdom: Cambridge	NA	NA	SAMN12231000
GCA_008275105.1	2019-08-22	United Kingdom: Cambridge	NA	NA	SAMN12230999
GCA_008329665.1	2019-08-29	China: Qinghai Province	NA	NA	SAMN12660184
GCA_008370755.1	2019-09-14	Switzerland: Basel	Homo sapiens	NA	SAMN12275742
GCA_008375335.1	2019-09-15	Bangladesh	Homo sapiens	NA	SAMN12263012
GCA_008383145.1	2019-09-05	USA:GA	NA	NA	SAMN12698088
GCA_008383225.1	2019-09-05	USA:GA	NA	NA	SAMN12698089
GCA_008385205.1	2019-09-05	USA:GA	NA	NA	SAMN12698087
GCA_008385335.1	2019-09-05	USA:GA	NA	NA	SAMN12698090
GCA_008385405.1	2019-09-05	USA:OR	NA	NA	SAMN12698091
GCA_008386375.1	2018-10-09	USA:IA	NA	NA	SAMN10221061
GCA_008386415.1	2019-09-05	USA:TN	NA	NA	SAMN12698092
GCA_008386435.1	2018-10-09	USA:TX	NA	NA	SAMN10221523
GCA_008462425.1	2019-09-19	United Arab Emirates: Abu Dhabi	camel	O157	SAMN12670427
GCA_008632555.1	2019-09-12	Switzerland:Zurich	dog	O:H9	SAMN12736389
GCA_008632575.1	2019-09-12	Switzerland:Zurich	dog	O:H9	SAMN12736390
GCA_008632595.1	2019-09-16	China:Nanjing	chicken	NA	SAMN12757101
GCA_008642395.1	2019-09-25	Norway	Bivalve mollusk	NA	SAMN10784800
GCA_008642415.1	2019-09-25	Norway	Bivalve mollusk	NA	SAMN10784802
GCA_008727135.1	2019-08-28	NA	NA	NA	SAMN12648980
GCA_008727155.1	2019-08-28	NA	NA	NA	SAMN12648979
GCA_008727175.1	2019-08-28	NA	NA	NA	SAMN12648978
GCA_008727195.1	2019-08-28	NA	NA	NA	SAMN12648977
GCA_008761455.2	2019-09-23	USA: California	NA	NA	SAMN12822944
GCA_008761475.2	2019-09-23	USA: California	NA	NA	SAMN12822943
GCA_008761495.2	2019-09-23	USA: California	NA	NA	SAMN12822942
GCA_008761515.1	2019-09-23	USA: California	NA	NA	SAMN12822941
GCA_008761535.3	2019-09-23	USA: Nevada	Homo sapiens	NA	SAMN12822940
GCA_008802895.1	2019-09-25	not applicable	Homo sapiens	NA	SAMN12838284
GCA_008807135.1	2019-09-30	China: Yangzhou	NA	NA	SAMN12233488
GCA_008807155.1	2019-09-30	China: Yangzhou	NA	NA	SAMN12233489
GCA_008807295.1	2019-09-30	China: Yangzhou	NA	NA	SAMN12233487
GCA_008807655.1	2019-10-01	Turkey: Kadikoy, Istanbul	Larus michahellis	NA	SAMN09976386
GCA_008823185.1	2019-10-06	Cuba: Matanzas	Sus scrofa domesticus	O162:O89:H10	SAMN12512712
GCA_008824125.1	2019-10-07	Brazil: Campinas	Coffea arabica	NA	SAMN12262385
GCA_008925965.1	2019-10-04	New Zealand	Homo sapiens	O157:H7	SAMN10177969
GCA_008926085.1	2019-10-04	New Zealand	Homo sapiens	O157:HNM	SAMN10177968
GCA_008926105.1	2019-10-04	Austria	NA	O157:H7	SAMN10177967
GCA_008926125.1	2019-10-04	New Zealand	NA	O157:H7	SAMN10177966
GCA_008926145.1	2019-10-04	New Zealand	NA	O157:H7	SAMN10177965
GCA_008926165.1	2019-10-04	New Zealand	NA	O157:H7	SAMN10177964
GCA_008926185.1	2019-10-04	New Zealand	NA	O157:H7	SAMN10177963
GCA_008926305.1	2019-10-04	New Zealand	NA	O157:H7	SAMN10177962
GCA_008931135.1	2019-10-04	New Zealand	NA	O157:H7	SAMN10177961
GCA_008931185.1	2019-10-04	New Zealand	NA	O157:H7	SAMN10177960
GCA_008931725.1	2019-10-11	USA:Tennessee	Not applicable	NA	SAMN12561908
GCA_008931745.1	2019-10-11	USA:Tennessee	Not applicable	NA	SAMN12561906
GCA_008931765.1	2019-10-11	USA:Tennessee	Not applicable	NA	SAMN12561905
GCA_008931865.1	2019-10-11	USA:Tennessee	Not applicable	NA	SAMN12561907
GCA_008949495.1	2019-10-11	China: Hangzhou	Homo sapiens	NA	SAMN10691120
GCA_009002655.1	2019-09-20	Japan	Homo sapiens	NA	SAMD00166592
GCA_009002845.1	2019-09-20	Japan	Homo sapiens	NA	SAMD00166593
GCA_009003065.1	2019-09-20	Japan	Homo sapiens	NA	SAMD00166594
GCA_009176965.1	2019-10-10	Japan:Tokyo	NA	NA	SAMD00168435
GCA_009217905.1	2019-10-04	South Korea: Seoul	dog	NA	SAMN12911381
GCA_009363035.1	2019-10-12	Lebanon	Homo sapiens	NA	SAMN13021417
GCA_009395265.1	2019-10-09	NA	NA	NA	SAMN13000402
GCA_009431955.1	2019-11-02	USA:Nebraska	NA	O157:H7	SAMN11633027
GCA_009432215.1	2019-11-02	USA:Kansas	NA	O157:H7	SAMN11633026
GCA_009432415.1	2019-11-02	USA:Ohio	NA	O157:H7	SAMN11633025
GCA_009432635.1	2019-11-02	NA	NA	O157:H7	SAMN11633024
GCA_009432795.1	2019-11-01	USA	NA	O157:H7	SAMN11633023
GCA_009432915.1	2019-11-01	Malaysia	NA	O157:H7	SAMN11633022
GCA_009433135.1	2019-11-01	France	NA	O157:H7	SAMN11633021
GCA_009577985.1	2019-11-07	Sweden:Gothenburg	Homo sapiens	NA	SAMN12169096
GCA_009618015.1	2019-07-12	NA	Homo	NA	SAMD00179457
GCA_009627495.1	2019-11-12	Japan: Yokosuka	Homo sapiens	O157:H7	SAMN11310481
GCA_009648495.1	2019-11-01	not applicable	not applicable	NA	SAMN13175516
GCA_009650035.1	2019-07-25	Australia	Homo sapiens	NA	SAMN11008224
GCA_009650175.1	2018-12-10	USA:CA	Homo sapiens	NA	SAMN10574722
GCA_009663855.1	2019-11-06	USA: Boulder, CO	NA	NA	SAMN13226783
GCA_009664185.1	2019-07-27	USA: University of Florida	NA	NA	SAMN12385930
GCA_009664205.1	2019-07-27	NA	NA	NA	SAMN12385929
GCA_009664305.1	2017-12-13	USA:NY	NA	O157	SAMN08167607
GCA_009664455.1	2019-11-04	Australia	Homo sapiens	O157:H7	SAMN13191633
GCA_009671045.1	2019-11-08	China:Henan	swine	NA	SAMN13242665
GCA_009671085.1	2019-11-08	China:Henan	swine	NA	SAMN13242769
GCA_009671105.1	2019-11-08	China:Henan	swine	NA	SAMN13242782
GCA_009671125.1	2019-11-08	China:Henan	swine	NA	SAMN13242790
GCA_009720465.1	2019-10-16	USA:Houston	Homo sapiens	NA	SAMN12307470
GCA_009720605.1	2019-11-20	China:guangzhou	Homo sapiens	NA	SAMN13335779
GCA_009728565.1	2018-09-30	USA: California	cattle	0145:H28	SAMN07594018
GCA_009738145.1	2019-11-30	China: NanTong	NA	NA	SAMN12996975
GCA_009738455.1	2019-11-29	USA: Mississippi river watershed	NA	O157:H7	SAMN13429994
GCA_009761715.1	2019-12-19	Portugal: Lisbon	Canis lupus familiaris	NA	SAMN12027817
GCA_009762365.1	2019-12-15	Cambodia	NA	NA	SAMN12789776
GCA_009762385.1	2019-12-15	Cambodia	NA	NA	SAMN12789775
GCA_009762415.1	2019-12-15	Cambodia	NA	NA	SAMN12789773
GCA_009762475.1	2019-12-15	Cambodia	NA	NA	SAMN12789772
GCA_009762495.1	2019-12-15	Cambodia	NA	NA	SAMN12789774
GCA_009762515.1	2016-09-07	United Kingdom: None	Homo sapiens	NA	SAMN05734311
GCA_009800245.1	2019-12-16	not applicable	not applicable	NA	SAMN13577972
GCA_009800265.1	2019-12-16	not applicable	not applicable	NA	SAMN13577973
GCA_009800285.1	2019-12-16	not applicable	not applicable	NA	SAMN13577974
GCA_009800305.1	2019-12-16	not applicable	not applicable	NA	SAMN13577975
GCA_009800325.1	2019-12-16	not applicable	not applicable	NA	SAMN13577976
GCA_009800345.1	2019-12-16	not applicable	not applicable	NA	SAMN13577977
GCA_009832885.1	2019-12-20	not collected	not applicable	NA	SAMN13642132
GCA_009832985.1	2020-01-09	USA	NA	NA	SAMN13714347
GCA_009866925.3	2018-12-31	France	Bos taurus	NA	SAMN08522703
GCA_009866945.3	2018-12-31	France	Bos taurus	NA	SAMN08522730
GCA_009867015.2	2018-12-31	France	Bos taurus	NA	SAMN08522749
GCA_009867035.3	2018-12-31	France	Bos taurus	NA	SAMN08522770
GCA_009873355.1	2020-01-16	South Korea: Busan	Homo sapiens	NA	SAMN12302771
GCA_009873375.1	2020-01-16	South Korea: Jeonnam	Homo sapiens	NA	SAMN12302778
GCA_009873415.1	2020-01-16	South Korea: Gwangju	Homo sapiens	NA	SAMN12302750
GCA_009873435.1	2020-01-16	South Korea: Gyeonggi	Homo sapiens	NA	SAMN12302764
GCA_009905115.1	2020-01-08	Singapore	Homo sapiens	NA	SAMN13756204
GCA_009905135.1	2020-01-08	Singapore	Homo sapiens	NA	SAMN13756518
GCA_009905355.1	2020-01-12	China: Dafeng	NA	NA	SAMN13829592
GCA_009909465.1	2020-01-12	China: Dafeng	NA	NA	SAMN13829544
GCA_009909485.1	2020-01-12	China: Dafeng	NA	NA	SAMN13829575
GCA_009909505.1	2020-01-12	China: Dafeng	NA	NA	SAMN13829545
GCA_009913415.1	2020-01-12	China: Dafeng	NA	NA	SAMN13829591
GCA_009914295.1	2019-12-31	China: Henan	pig	NA	SAMN12264954
GCA_009931235.1	2020-01-01	USA:Wisconsin	NA	NA	SAMN10531264
GCA_009931435.1	2020-01-01	France	bovine	NA	SAMN12641172
GCA_009948655.1	2020-02-01	China: Shandong	NA	NA	SAMN12214771
GCA_009949145.1	2020-02-01	China: Shandong	NA	NA	SAMN12214770
GCA_009949705.1	2020-02-01	China: Shanghai	NA	NA	SAMN12214769
GCA_009950125.1	2020-02-01	China: Guizhou	NA	NA	SAMN12214768
GCA_009950475.1	2020-02-01	China: Beijing	NA	NA	SAMN12214767
GCA_009950805.1	2020-02-01	China: Beijing	NA	NA	SAMN12214766
GCA_009951245.1	2020-02-01	China: Beijing	NA	NA	SAMN12214765
GCA_009951745.1	2020-02-01	China: Sichuan	NA	NA	SAMN12214764
GCA_009952125.1	2020-02-01	China: Henan	NA	NA	SAMN12214763
GCA_010092405.1	2020-01-17	China: Guangzhou	Homo sapiens	NA	SAMN13875146
GCA_010092965.1	2020-01-18	China: Jiangsu,Xuzhou	Homo sapiens	NA	SAMN13880799
GCA_010231855.1	2018-04-20	USA	NA	NA	SAMN08964444
GCA_010272415.1	2019-11-01	Chile: Santiago	Homo sapiens	NA	SAMN07947671
GCA_010272695.1	2019-11-01	Chile: Santiago	Homo sapiens	NA	SAMN07947637
GCA_010272895.1	2019-11-01	Chile: Santiago	Homo sapiens	NA	SAMN07947627
GCA_010273135.1	2019-11-01	Chile: Santiago	Homo sapiens	NA	SAMN07947626
GCA_010365325.1	2020-01-31	Switzerland	NA	NA	SAMN13951926
GCA_010365345.1	2020-01-31	Switzerland	NA	NA	SAMN13951925
GCA_010365365.1	2020-01-31	Switzerland	NA	NA	SAMN13951924
GCA_010365385.1	2020-01-31	Switzerland	NA	NA	SAMN13951921
GCA_010365405.1	2020-01-31	Switzerland	NA	NA	SAMN13951923
GCA_010365425.1	2020-01-31	Switzerland	NA	NA	SAMN13951922
GCA_010365465.1	2020-01-31	Switzerland	NA	NA	SAMN13951920
GCA_010365485.1	2020-01-31	Switzerland	NA	NA	SAMN13951918
GCA_010365505.1	2020-01-31	Switzerland	NA	NA	SAMN13951917
GCA_010365525.1	2020-01-31	Switzerland	NA	NA	SAMN13951916
GCA_010365545.1	2020-01-31	Switzerland	NA	NA	SAMN13951915
GCA_010509415.1	2020-01-26	na	NA	NA	SAMN13925613
GCA_010668985.1	2020-02-04	Gambia	Chlorocebus sabaeus	NA	SAMN13978607
GCA_010669005.1	2020-02-04	Gambia	Papio papio	NA	SAMN13978676
GCA_010669025.1	2020-02-04	Gambia	Papio papio	NA	SAMN13978678
GCA_010706435.1	NA	NA	NA	NA	SAMN13976059
GCA_010724935.1	2019-12-20	Japan:Osaka	Homo sapiens	NA	SAMD00108729
GCA_010725135.1	2020-01-09	Japan:Osaka	Homo sapiens	NA	SAMD00186872
GCA_010725305.1	2020-01-10	Japan:Osaka	Homo sapiens	NA	SAMD00186874
GCA_011022275.1	2020-02-19	United Kingdom: Liverpool	Homo sapiens	NA	SAMN14137859
GCA_011044135.1	2020-02-14	South Korea: Seoul	dog	NA	SAMN14114388
GCA_011044235.1	2020-02-14	South Korea: Gyeongsangbuk-do	pig	NA	SAMN14115144
GCA_011044355.1	2020-02-21	China:Hangzhou	Homo sapiens	NA	SAMN14149865
GCA_011045215.1	2020-02-04	Gambia	Papio papio	NA	SAMN13978668
GCA_011045235.1	2020-02-04	Gambia	Papio papio	NA	SAMN13978645
GCA_011045255.1	2020-02-20	South Korea	dog	NA	SAMN14149125
GCA_011045275.1	2020-02-20	South Korea	dog	NA	SAMN14149126
GCA_011045295.1	2020-02-20	South Korea	Homo sapiens	NA	SAMN14149127
GCA_011045455.1	2018-10-16	India	NA	NA	SAMN10246264
GCA_011045475.1	2018-10-16	India	NA	NA	SAMN10246265
GCA_011045875.1	2020-02-20	China: Nantong, jiangsu province	NA	NA	SAMN13742197
GCA_011045895.1	2020-02-20	China: Nantong, jiangsu province	NA	NA	SAMN13743100
GCA_011058535.1	2020-02-14	South Korea: Gyeongsangbuk-do	NA	NA	SAMN14115145
GCA_011064575.1	2020-03-07	USA: Missouri	Homo sapiens	NA	SAMN12212556
GCA_011067085.1	2020-02-19	China: Shandong	Chicken	NA	SAMN14134968
GCA_011068325.1	2017-05-25	USA	NA	NA	SAMN07169263
GCA_011068385.1	2016-04-12	USA	NA	NA	SAMN04633874
GCA_011292655.2	2020-03-02	not collected	NA	NA	SAMN14258345
GCA_011306375.1	2020-02-29	South Korea: Goyang-si, Gyeonggi-do	cattle	NA	SAMN12671072
GCA_011330935.2	2020-01-30	USA:Houston	Homo sapiens	NA	SAMN13948684
GCA_011331065.1	2020-01-30	USA:Houston	Homo sapiens	NA	SAMN13948681
GCA_011331215.2	2020-01-30	USA:Houston	Homo sapiens	NA	SAMN13948677
GCA_011383085.1	2020-03-08	China	NA	NA	SAMN14331243
GCA_011383205.1	2020-02-14	South Korea:Gyeongsangbukdo	NA	NA	SAMN14115146
GCA_011403355.1	2020-02-12	Viet Nam:Thai Binh	Homo sapiens	NA	SAMD00190256
GCA_011404215.1	2020-02-12	Viet Nam:Thai Binh	Homo sapiens	NA	SAMD00190245
GCA_011404355.1	2020-02-12	Viet Nam:Thai Binh	Homo sapiens	NA	SAMD00190246
GCA_011404475.1	2020-02-12	Viet Nam:Thai Binh	Homo sapiens	NA	SAMD00190251
GCA_011404595.1	2020-02-12	Viet Nam:Thai Binh	Homo sapiens	NA	SAMD00190253
GCA_011404755.1	2020-02-12	Viet Nam:Thai Binh	Homo sapiens	NA	SAMD00190255
GCA_011404895.1	2020-02-12	Viet Nam:Thai Binh	Homo sapiens	NA	SAMD00190249
GCA_011492885.1	2020-03-21	China: Henan	pet dog	NA	SAMN14238615
GCA_011492925.1	2020-03-21	Australia: New South Wales	Threskiornis spinicollis	NA	SAMN14342226
GCA_011492985.1	2020-03-21	China: Henan	pet dog	NA	SAMN13530296
GCA_011691525.1	2019-08-20	China: Jiangsu	pig	NA	SAMN12026942
GCA_011765445.1	2020-03-07	South Korea:Seoul	Dog	NA	SAMN14329495
GCA_011769865.1	2020-03-22	Czech Republic: Ostrava	Homo sapiens	NA	SAMN14421542
GCA_011843745.2	2019-10-20	United Kingdom: United Kingdom	Homo sapiens	NA	SAMN13064173
GCA_011849985.2	2019-10-09	United Kingdom: United Kingdom	Homo sapiens	NA	SAMN12995092
GCA_011853505.2	2019-10-02	United Kingdom: United Kingdom	Homo sapiens	NA	SAMN12881788
GCA_011853625.2	2019-10-02	United Kingdom: United Kingdom	Homo sapiens	NA	SAMN12881735
GCA_011915165.2	2019-08-12	United Kingdom: United Kingdom	Homo sapiens	NA	SAMN12558212
GCA_011996085.1	2020-04-01	China: Hunan	swine	NA	SAMN13705263
GCA_012015305.2	2019-01-24	USA:CA	NA	NA	SAMN10799000
GCA_012044775.1	2020-02-04	Gambia	Papio papio	NA	SAMN13978660
GCA_012060065.2	2018-11-15	USA	NA	NA	SAMN10432148
GCA_012071365.2	2018-10-24	United Kingdom: United Kingdom	Homo sapiens	NA	SAMN10281498
GCA_012097945.2	2018-09-19	United Kingdom	Homo sapiens	NA	SAMN10086480
GCA_012098715.2	2018-09-18	United Kingdom	Homo sapiens	NA	SAMN10079579
GCA_012099675.2	2018-09-16	United Kingdom	Homo sapiens	NA	SAMN10068500
GCA_012100495.2	2018-09-17	United Kingdom	Homo sapiens	NA	SAMN10075663
GCA_012100875.2	2018-09-17	United Kingdom	Homo sapiens	NA	SAMN10075605
GCA_012101175.2	2018-09-17	United Kingdom	Homo sapiens	NA	SAMN10075532
GCA_012107915.2	2018-09-14	United Kingdom	Homo sapiens	NA	SAMN10057267
GCA_012108755.2	2018-09-14	United Kingdom	Homo sapiens	NA	SAMN10057247
GCA_012109035.2	2018-09-14	United Kingdom	Homo sapiens	NA	SAMN10057240
GCA_012149945.1	2020-02-14	Viet Nam:Thai Binh	Homo sapiens	NA	SAMD00198301
GCA_012152785.2	2018-07-10	United Kingdom: United Kingdom	Not available	NA	SAMN09633761
GCA_012184185.2	2018-06-11	United Kingdom: United Kingdom	Homo sapiens	NA	SAMN09388585
GCA_012186145.2	2018-06-10	United Kingdom: United Kingdom	Homo sapiens	NA	SAMN09387732
GCA_012194265.2	2018-06-02	United Kingdom: United Kingdom	Homo sapiens	NA	SAMN09295082
GCA_012218465.2	2018-03-22	United Kingdom: United Kingdom	Not available	NA	SAMN08765096
GCA_012218485.2	2018-03-22	United Kingdom: United Kingdom	Homo sapiens	NA	SAMN08765095
GCA_012218565.2	2018-03-22	United Kingdom: United Kingdom	Homo sapiens	NA	SAMN08765094
GCA_012218625.2	2018-03-22	United Kingdom: United Kingdom	Homo sapiens	NA	SAMN08765090
GCA_012218685.2	2018-03-22	United Kingdom: United Kingdom	Not available	NA	SAMN08765089
GCA_012219005.2	2018-03-22	United Kingdom: United Kingdom	Not available	NA	SAMN08765092
GCA_012219025.2	2018-03-22	United Kingdom: United Kingdom	Not available	NA	SAMN08765093
GCA_012219045.2	2018-03-22	United Kingdom: United Kingdom	Not available	NA	SAMN08765097
GCA_012219065.2	2018-03-22	United Kingdom: United Kingdom	Homo sapiens	NA	SAMN08765102
GCA_012219085.2	2018-03-22	United Kingdom: United Kingdom	Not available	NA	SAMN08765091
GCA_012219425.2	2018-03-22	United Kingdom: United Kingdom	Not available	NA	SAMN08765087
GCA_012219465.2	2018-03-22	United Kingdom: United Kingdom	Not available	NA	SAMN08765088
GCA_012220125.2	2018-03-22	United Kingdom: United Kingdom	Not available	NA	SAMN08765098
GCA_012220445.2	2018-03-22	United Kingdom: United Kingdom	Homo sapiens	NA	SAMN08765099
GCA_012220465.2	2018-03-22	United Kingdom: United Kingdom	Homo sapiens	NA	SAMN08765101
GCA_012221365.1	2020-03-29	Australia: Canberra	Homo sapiens	NA	SAMN14482837
GCA_012221565.1	2020-03-29	Australia: Canberra	Homo sapiens	NA	SAMN14482836
GCA_012221765.2	2018-03-22	United Kingdom: United Kingdom	Not available	NA	SAMN08765100
GCA_012224845.2	2018-03-27	USA	NA	NA	SAMN08799860
GCA_012242025.2	2018-03-13	United Kingdom	Homo sapiens	NA	SAMN08687010
GCA_012278675.1	2020-04-17	China	cow	NA	SAMN12158158
GCA_012391955.2	2017-09-21	United Kingdom	Homo sapiens	NA	SAMN07673188
GCA_012516455.1	2020-04-08	China:Sichuan	swine	NA	SAMN14558608
GCA_012537835.1	2020-04-08	China:Sichuan	swine	NA	SAMN14558879
GCA_012711215.2	2016-03-24	USA	NA	NA	SAMN04578435
GCA_012849755.1	2016-06-08	USA:MO	NA	O121	SAMN05215988
GCA_012880295.2	2020-03-21	United Kingdom: United Kingdom	Homo sapiens	NA	SAMN14417515
GCA_012934435.1	2020-05-06	USA: California	Homo sapiens	NA	SAMN14609768
GCA_012934455.1	2020-05-06	USA: California	Homo sapiens	NA	SAMN14609770
GCA_012934475.1	2020-05-06	USA: California	Homo sapiens	NA	SAMN14609773
GCA_012934495.1	2020-05-06	USA: California	Homo sapiens	NA	SAMN14609774
GCA_012934515.1	2020-05-06	USA: California	Homo sapiens	NA	SAMN14609775
GCA_012934535.1	2020-05-06	USA: California	Homo sapiens	NA	SAMN14609776
GCA_012934555.1	2020-05-06	USA: California	Homo sapiens	NA	SAMN14609778
GCA_012934575.1	2020-05-06	USA: California	Homo sapiens	NA	SAMN14609779
GCA_012934595.1	2020-05-06	USA: California	Homo sapiens	NA	SAMN14609782
GCA_012934615.1	2020-05-06	USA: California	Homo sapiens	NA	SAMN14609783
GCA_012934635.1	2020-05-06	USA: California	Homo sapiens	NA	SAMN14609784
GCA_012934655.2	2020-05-06	USA: California	Homo sapiens	NA	SAMN14609785
GCA_012934675.1	2020-05-06	USA: California	Homo sapiens	NA	SAMN14609787
GCA_012934695.1	2020-05-06	USA: California	Homo sapiens	NA	SAMN14609790
GCA_012934715.1	2020-05-06	USA: California	Homo sapiens	NA	SAMN14609793
GCA_012934735.1	2020-05-06	USA: California	Homo sapiens	NA	SAMN14609794
GCA_012934765.1	2020-05-06	USA: California	Homo sapiens	NA	SAMN14609795
GCA_012934785.1	2020-05-06	USA: California	Homo sapiens	NA	SAMN14609800
GCA_012934815.1	2020-05-06	USA: California	Homo sapiens	NA	SAMN14609802
GCA_012935215.1	2019-07-25	USA:CA	NA	NA	SAMN12359680
GCA_012955465.1	2020-04-21	Kazakhstan: Almaty	Homo sapiens	NA	SAMN14653305
GCA_012974525.1	2020-04-26	China: Chengdu	chicken	NA	SAMN14732738
GCA_012974565.1	2020-04-11	USA: Santa Clara, CA	Homo sapiens	NA	SAMN14125718
GCA_012974805.1	2019-11-26	NA	NA	NA	SAMN11042946
GCA_013004045.1	2020-05-01	China: Zhengzhou	chicken	NA	SAMN14785846
GCA_013084945.1	2020-05-15	USA: California	Homo sapiens	NA	SAMN14609791
GCA_013085025.1	2020-05-15	USA: California	Homo sapiens	NA	SAMN14609798
GCA_013085185.1	2020-05-15	USA: California	Homo sapiens	NA	SAMN14609771
GCA_013085205.1	2020-05-15	USA: California	Homo sapiens	NA	SAMN14609801
GCA_013085865.1	2020-05-17	USA: California	Homo sapiens	NA	SAMN14609792
GCA_013085905.3	2020-05-17	USA: California	Homo sapiens	NA	SAMN14609789
GCA_013112335.1	2020-03-30	Gambia	Guinea fowl	NA	SAMN14485346
GCA_013122565.1	2020-03-30	Gambia	Guinea fowl	NA	SAMN14485325
GCA_013166855.1	2020-05-15	USA	NA	NA	SAMN14933846
GCA_013166875.1	2020-05-15	USA	NA	NA	SAMN14933845
GCA_013166895.1	2020-05-15	USA	NA	NA	SAMN14933843
GCA_013166915.1	2020-05-15	USA	NA	NA	SAMN14933844
GCA_013166935.1	2020-05-15	USA	NA	NA	SAMN14933842
GCA_013166955.1	2020-05-15	USA	NA	NA	SAMN14933841
GCA_013166975.1	2020-05-15	USA	NA	NA	SAMN14933840
GCA_013166995.1	2020-05-15	USA	NA	NA	SAMN14933838
GCA_013167015.1	2020-05-15	USA	NA	NA	SAMN14933839
GCA_013167035.1	2020-05-15	USA	NA	NA	SAMN14933837
GCA_013167055.1	2020-05-15	USA	NA	NA	SAMN14933836
GCA_013167075.1	2020-05-15	USA	NA	NA	SAMN14933835
GCA_013167135.1	2020-04-01	USA	NA	O157:H7	SAMN11267279
GCA_013167155.1	2016-07-05	USA:Nebraska	cattle	O157:H7	SAMN05360245
GCA_013167175.1	2016-07-05	USA:Texas	cattle	O157:H7	SAMN05360243
GCA_013167195.1	2016-07-05	USA:Texas	cattle	O157:H7	SAMN05360242
GCA_013167235.1	2016-07-05	USA:Nebraska	cattle	O157:H7	SAMN05360240
GCA_013167255.1	2020-04-01	USA:Washington	Homo sapiens	O55:H7	SAMN11229499
GCA_013167275.1	2016-07-05	USA:Texas	cattle	O157:H7	SAMN05360237
GCA_013167295.1	2016-07-05	USA:Texas	cattle	O157:H7	SAMN05360235
GCA_013167315.1	2016-07-05	USA:Nebraska	cattle	O157:H7	SAMN05360230
GCA_013167335.1	2016-07-05	USA:Kansas	cattle	O157:H7	SAMN05360225
GCA_013167355.1	2020-04-01	Japan:Okayama	Homo sapiens	O157:H7	SAMN11229501
GCA_013167375.1	2020-04-01	USA:Nebraska	bovine	O157:H7	SAMN11229494
GCA_013167395.1	2020-04-01	USA:Nebraska	bovine	O157:H7	SAMN11229495
GCA_013167415.1	2020-04-01	USA:Nebraska	bovine	O157:H7	SAMN11229496
GCA_013167435.1	2016-07-05	USA:Nebraska	cattle	O157:H7	SAMN05360232
GCA_013167455.1	2016-07-05	USA:Nebraska	cattle	O157:H7	SAMN05360231
GCA_013167475.1	2016-07-05	USA:Nebraska	cattle	O157:H7	SAMN05360221
GCA_013167495.1	2020-04-01	USA:Louisiana	Deer	O157:H7	SAMN11229493
GCA_013167515.1	2020-04-01	USA	Homo sapiens	O157:H7	SAMN11229492
GCA_013167535.1	2020-04-01	USA	Homo sapiens	O157:H7	SAMN11229491
GCA_013167555.1	2016-07-05	USA:Nebraska	cattle	O157:H7	SAMN05360205
GCA_013167575.1	2016-07-05	USA	NA	O157:H7	SAMN05360178
GCA_013167595.1	2016-07-05	USA	NA	O157:H7	SAMN05360175
GCA_013167615.1	2016-07-05	USA	NA	O157:H7	SAMN05360171
GCA_013167635.1	2016-07-05	USA	NA	O157:H7	SAMN05360170
GCA_013167655.1	2013-08-07	USA	Homo sapiens	O157:H7	SAMN02304041
GCA_013167675.1	2016-07-05	USA	NA	O157:H7	SAMN05360163
GCA_013167695.1	2016-07-05	USA	NA	O157:H7	SAMN05360162
GCA_013167715.1	2016-07-05	USA	NA	O157:H7	SAMN05360158
GCA_013167735.1	2016-07-05	USA	NA	O157:H7	SAMN05360149
GCA_013167755.1	2020-04-01	USA	NA	O157:H7	SAMN11229490
GCA_013167775.1	2020-04-01	USA	NA	O157:H7	SAMN11229489
GCA_013167795.1	2020-04-01	USA	NA	O157:H7	SAMN11229488
GCA_013167815.1	2020-04-01	USA	NA	O157:H7	SAMN11229487
GCA_013167875.1	2020-04-01	NA	Homo sapiens	O157:H7	SAMN11229498
GCA_013167935.1	2020-04-01	Iran	Homo sapiens	O55:H7	SAMN11229486
GCA_013167975.1	2020-04-01	Sri Lanka	Homo sapiens	O55:H7	SAMN11229485
GCA_013167995.1	2020-04-01	USA:Florida	Homo sapiens	O55:H7	SAMN11229484
GCA_013168015.1	2020-04-01	USA:New York	Homo sapiens	O55:H7	SAMN11229483
GCA_013168035.1	2020-04-01	Denmark	Homo sapiens	O157:H7	SAMN11229482
GCA_013168055.1	2016-07-05	USA:Louisiana	cattle	O157:H7	SAMN05360196
GCA_013168075.1	2020-04-01	USA	Homo sapiens	O157:H7	SAMN11229481
GCA_013168095.1	2020-04-01	USA:Washington	Homo sapiens	O157:H7	SAMN11229497
GCA_013168115.1	2020-04-01	Germany	Homo sapiens	O157:H7	SAMN11229500
GCA_013168135.1	2016-07-05	USA:Ohio	cattle	O157:H7	SAMN05360191
GCA_013168155.1	2016-07-05	USA:Nebraska	cattle	O157:H7	SAMN05360204
GCA_013168175.1	2016-07-05	USA:Nebraska	cattle	O157:H7	SAMN05360202
GCA_013168195.1	2020-04-01	USA	bovine	O157:H7	SAMN11229480
GCA_013168215.1	2020-04-01	USA	bovine	O157:H7	SAMN11229479
GCA_013168235.1	2020-04-01	USA	bovine	O157:H7	SAMN11229478
GCA_013168255.1	2020-04-01	USA:Nebraska	bovine	O157:H7	SAMN11229477
GCA_013201175.1	2020-05-18	China: Sichuan	pig	NA	SAMN14944006
GCA_013201195.1	2020-05-18	China: Sichuan	pig	NA	SAMN14944005
GCA_013201215.1	2020-05-18	China: Sichuan	pig	NA	SAMN14944004
GCA_013201235.1	2020-05-18	China: Sichuan	pig	NA	SAMN14944002
GCA_013201255.1	2020-05-18	China: Sichuan	pig	NA	SAMN14944003
GCA_013201505.1	2020-02-17	Portugal	Bird of prey	NA	SAMEA6471229
GCA_013201525.1	2020-02-17	Portugal	Wild boar	NA	SAMEA6471236
GCA_013282195.1	2020-06-07	Norway:Aas	NA	NA	SAMN13545722
GCA_013282275.1	2020-06-07	Norway:Aas	NA	O86:H18	SAMN12560240
GCA_013282315.1	2020-06-07	Norway:Aas	NA	O10:H32	SAMN12565117
GCA_013282335.1	2020-06-07	Norway:Aas	NA	O25:H18	SAMN12640810
GCA_013282355.1	2020-06-07	Norway:Aas	NA	O102:H6	SAMN12838293
GCA_013305705.1	2020-04-30	Netherlands	Homo sapiens	NA	SAMN13412318
GCA_013315675.1	2020-05-17	USA: California	Homo sapiens	NA	SAMN14943547
GCA_013315695.1	2020-05-17	USA: California	Homo sapiens	NA	SAMN14943545
GCA_013315715.1	2020-05-17	USA: California	Homo sapiens	NA	SAMN14943544
GCA_013315735.1	2020-05-17	USA: California	Homo sapiens	NA	SAMN14943543
GCA_013315755.1	2020-05-17	USA: California	Homo sapiens	NA	SAMN14943536
GCA_013315835.1	2020-06-13	USA: California	Homo sapiens	NA	SAMN14609799
GCA_013315855.1	2020-06-13	USA: California	Homo sapiens	NA	SAMN14609797
GCA_013315875.1	2020-06-13	USA: California	Homo sapiens	NA	SAMN14609796
GCA_013315895.1	2020-06-13	USA: California	Homo sapiens	NA	SAMN14609786
GCA_013315915.1	2020-06-13	USA: California	Homo sapiens	NA	SAMN14609781
GCA_013315935.1	2020-06-13	USA: California	Homo sapiens	NA	SAMN14609780
GCA_013315975.1	2020-06-13	USA: California	Homo sapiens	NA	SAMN14609777
GCA_013315995.1	2020-06-13	USA: California	Homo sapiens	NA	SAMN14609769
GCA_013317085.1	2020-06-10	India: South	Homo sapiens	NA	SAMN13155539
GCA_013340785.1	2019-05-26	NA	Homo sapiens	NA	SAMD00172786
GCA_013340805.1	2019-05-26	NA	Homo sapiens	NA	SAMD00172787
GCA_013340825.1	2019-05-26	NA	Homo sapiens	NA	SAMD00172788
GCA_013341335.1	2020-05-17	USA: California	Homo sapiens	NA	SAMN14943542
GCA_013341355.1	2020-05-17	USA: California	Homo sapiens	NA	SAMN14943541
GCA_013341375.1	2020-05-17	USA: California	Homo sapiens	NA	SAMN14943534
GCA_013342905.2	2017-09-27	USA	NA	NA	SAMN07709929
GCA_013342925.1	2020-06-06	China: Henan	chicken	NA	SAMN15150880
GCA_013343595.1	2016-07-05	USA:Louisiana	NA	O157:H7	SAMN05360216
GCA_013343615.1	2020-04-01	NA	NA	O55:H7	SAMN11229503
GCA_013343635.1	2016-07-05	USA:Louisiana	NA	O157:H7	SAMN05360217
GCA_013344585.1	2020-05-17	USA: California	Homo sapiens	NA	SAMN14943535
GCA_013347985.1	2020-06-18	USA: California	Homo sapiens	NA	SAMN14609788
GCA_013357345.1	2020-06-16	India:South	Homo sapiens	NA	SAMN13155204
GCA_013357365.1	2020-05-31	USA: California	cattle	O103:H2	SAMN14449600
GCA_013358385.1	2020-05-17	USA: California	Homo sapiens	NA	SAMN14943538
GCA_013368055.1	2020-05-17	USA: California	Homo sapiens	NA	SAMN14943537
GCA_013371685.1	2020-06-13	China: anhui	chicken	NA	SAMN15229441
GCA_013371725.1	2020-06-13	China: anhui	chicken	NA	SAMN15229442
GCA_013371745.1	2020-06-13	China: anhui	chicken	NA	SAMN15229443
GCA_013372305.1	2020-06-16	USA: Dallas, Texas	Homo sapiens	NA	SAMN15075998
GCA_013372325.1	2020-06-16	USA: Dallas, Texas	Homo sapiens	NA	SAMN15075997
GCA_013372345.1	2020-06-16	USA: Dallas, Texas	Homo sapiens	NA	SAMN15075996
GCA_013372365.1	2020-06-16	USA: Dallas, Texas	Homo sapiens	NA	SAMN15075995
GCA_013372385.1	2020-06-16	USA: Dallas, Texas	Homo sapiens	NA	SAMN15075994
GCA_013372405.1	2020-06-16	USA: Dallas, Texas	Homo sapiens	NA	SAMN15075993
GCA_013372425.1	2020-06-16	USA: Dallas, Texas	Homo sapiens	NA	SAMN15075992
GCA_013374235.2	2018-08-29	Myanmar:Yangon	Homo sapiens	NA	SAMD00099774
GCA_013374255.1	2020-06-02	Myanmar:Yangon	Homo sapiens	NA	SAMD00157542
GCA_013374275.1	2020-06-02	Myanmar:Yangon	Homo sapiens	NA	SAMD00157544
GCA_013374295.2	2020-06-02	Myanmar:Yangon	Homo sapiens	NA	SAMD00157545
GCA_013374315.1	2020-06-02	Myanmar:Yangon	Homo sapiens	NA	SAMD00157547
GCA_013374335.1	2019-04-22	Myanmar:Yangon	NA	NA	SAMD00157562
GCA_013376515.1	2020-07-01	NA	NA	NA	SAMN14548319
GCA_013376575.1	2020-06-26	New Zealand	Homo sapiens	NA	SAMN14351533
GCA_013376895.1	2016-04-29	Bangladesh	Homo sapiens	NA	SAMN04917416
GCA_013388275.1	2020-06-23	Italy: Milan	Homo sapiens	NA	SAMN15348021
GCA_013389615.1	2020-06-28	China:Chengdu	Giant Panda	NA	SAMN15394023
GCA_013389695.1	2020-06-13	China: Fuyang, Anhui	chicken	NA	SAMN15229516
GCA_013390265.1	2020-07-09	Germany	Homo sapiens	NA	SAMN14840032
GCA_013391825.1	2020-06-28	China:Chengdu	Giant Panda	NA	SAMN15394022
GCA_013393825.1	2020-06-01	China:Shen Zhen	Migratory bird	NA	SAMN11547014
GCA_013394575.1	2020-07-01	Greece	Homo sapiens	NA	SAMN14823672
GCA_013402855.1	2020-06-30	Australia	Homo sapiens	NA	SAMN15402835
GCA_013402895.1	2020-06-30	Australia	Homo sapiens	NA	SAMN15410927
GCA_013423805.1	2020-07-10	China: Sichuan	NA	NA	SAMN15500044
GCA_013425935.1	2020-07-10	China: Sichuan	NA	NA	SAMN15499972
GCA_013425955.1	2020-07-10	China: Yueqing	Homo sapiens	NA	SAMN15502380
GCA_013426075.1	2018-04-15	China: Chengdu, Sichuan	NA	NA	SAMN08932748
GCA_013426095.1	2018-05-12	China: Chengdu, Sichuan	NA	NA	SAMN09202771
GCA_013426115.1	2020-07-24	China: Chengdu, Sichuan	Homo sapiens	NA	SAMN15447143
GCA_013456775.1	2020-03-31	USA: Minnesota	NA	NA	SAMN14505848
GCA_013459015.1	2020-06-28	Australia: Five Islands	Chroicocephalus novaehollandiae	NA	SAMN14966948
GCA_013459175.1	2020-06-28	Australia: Five Islands	Chroicocephalus novaehollandiae	NA	SAMN14966947
GCA_013582235.1	2020-07-24	United Kingdom	NA	NA	SAMN15148026
GCA_013592195.1	2020-07-24	United Kingdom	NA	NA	SAMN15148388
GCA_013596065.1	2020-07-24	United Kingdom	NA	NA	SAMN15148297
GCA_013601135.1	2020-07-24	United Kingdom	NA	NA	SAMN15148117
GCA_013602835.1	2020-07-24	United Kingdom	NA	NA	SAMN15148098
GCA_013694285.1	2020-07-16	China: Hangzhou	Homo sapiens	NA	SAMN15548965
GCA_013694325.1	2020-07-17	Italy: Lodi	NA	NA	SAMN15566562
GCA_013694345.1	2020-07-15	China: Sichuan	NA	NA	SAMN15543098
GCA_013694465.1	2020-07-17	Italy: Lodi	NA	NA	SAMN15566561
GCA_013704225.1	2020-07-24	United Kingdom	NA	NA	SAMN15148704
GCA_013704445.1	2020-07-24	United Kingdom	NA	NA	SAMN15148665
GCA_013706285.1	2020-07-24	United Kingdom	NA	NA	SAMN15148589
GCA_013708935.1	2020-07-24	United Kingdom	NA	NA	SAMN15148393
GCA_013709175.1	2020-07-24	United Kingdom	NA	NA	SAMN15148346
GCA_013709375.1	2020-07-24	United Kingdom	NA	NA	SAMN15148316
GCA_013709615.1	2020-07-24	United Kingdom	NA	NA	SAMN15148303
GCA_013709935.1	2020-07-24	United Kingdom	NA	NA	SAMN15148169
GCA_013710775.1	2020-07-24	United Kingdom	NA	NA	SAMN15148101
GCA_013710995.1	2020-07-24	United Kingdom	NA	NA	SAMN15148081
GCA_013711195.1	2020-07-24	United Kingdom	NA	NA	SAMN15148025
GCA_013711455.1	2020-07-24	United Kingdom	NA	NA	SAMN15148006
GCA_013711775.1	2020-07-24	United Kingdom	NA	NA	SAMN15148005
GCA_013712565.1	2020-07-24	United Kingdom	NA	NA	SAMN15147992
GCA_013713325.1	2020-07-24	United Kingdom	NA	NA	SAMN15147988
GCA_013713865.1	2020-07-24	United Kingdom	NA	NA	SAMN15147981
GCA_013714145.1	2020-07-24	United Kingdom	NA	NA	SAMN15147973
GCA_013714345.1	2020-07-24	United Kingdom	NA	NA	SAMN15147972
GCA_013725375.1	2020-07-24	United Kingdom	NA	NA	SAMN15148749
GCA_013725775.1	2020-07-24	United Kingdom	NA	NA	SAMN15148746
GCA_013726815.1	2020-07-24	United Kingdom	NA	NA	SAMN15148740
GCA_013727075.1	2020-07-24	United Kingdom	NA	NA	SAMN15148739
GCA_013727815.1	2020-07-24	United Kingdom	NA	NA	SAMN15148732
GCA_013728735.1	2020-07-24	United Kingdom	NA	NA	SAMN15148726
GCA_013729295.1	2020-07-24	United Kingdom	NA	NA	SAMN15148722
GCA_013729535.1	2020-07-24	United Kingdom	NA	NA	SAMN15148720
GCA_013730915.1	2020-07-24	United Kingdom	NA	NA	SAMN15148714
GCA_013731515.1	2020-07-24	United Kingdom	NA	NA	SAMN15148710
GCA_013732175.1	2020-07-24	United Kingdom	NA	NA	SAMN15148703
GCA_013735655.1	2020-07-24	United Kingdom	NA	NA	SAMN15148648
GCA_013739975.1	2020-07-24	United Kingdom	NA	NA	SAMN15148652
GCA_013740395.1	2020-07-24	United Kingdom	NA	NA	SAMN15148639
GCA_013741635.1	2020-07-24	United Kingdom	NA	NA	SAMN15148577
GCA_013741855.1	2020-07-24	United Kingdom	NA	NA	SAMN15148575
GCA_013742135.1	2020-07-24	United Kingdom	NA	NA	SAMN15148573
GCA_013742835.1	2020-07-24	United Kingdom	NA	NA	SAMN15148566
GCA_013744185.1	2020-07-24	United Kingdom	NA	NA	SAMN15148538
GCA_013745955.1	2020-07-24	United Kingdom	NA	NA	SAMN15148677
GCA_013746875.1	2020-07-24	United Kingdom	NA	NA	SAMN15148655
GCA_013748455.1	2020-07-24	United Kingdom	NA	NA	SAMN15148629
GCA_013748665.1	2020-07-24	United Kingdom	NA	NA	SAMN15148620
GCA_013749295.1	2020-07-24	United Kingdom	NA	NA	SAMN15148613
GCA_013749975.1	2020-07-24	United Kingdom	NA	NA	SAMN15148605
GCA_013750375.1	2020-07-24	United Kingdom	NA	NA	SAMN15148598
GCA_013750815.1	2020-07-24	United Kingdom	NA	NA	SAMN15148596
GCA_013751075.1	2020-07-24	United Kingdom	NA	NA	SAMN15148593
GCA_013751495.1	2020-07-24	United Kingdom	NA	NA	SAMN15148591
GCA_013752075.1	2020-07-24	United Kingdom	NA	NA	SAMN15148576
GCA_013752295.1	2020-07-24	United Kingdom	NA	NA	SAMN15148570
GCA_013782445.1	2020-07-24	United Kingdom	NA	NA	SAMN15148765
GCA_013783465.1	2020-07-24	United Kingdom	NA	NA	SAMN15148684
GCA_013783685.1	2020-07-24	United Kingdom	NA	NA	SAMN15148679
GCA_013783905.1	2020-07-24	United Kingdom	NA	NA	SAMN15148672
GCA_013784085.1	2020-07-24	United Kingdom	NA	NA	SAMN15148661
GCA_013785265.1	2020-07-24	United Kingdom	NA	NA	SAMN15148623
GCA_013785465.1	2020-07-24	United Kingdom	NA	NA	SAMN15148607
GCA_013785665.1	2020-07-24	United Kingdom	NA	NA	SAMN15148599
GCA_013785825.1	2020-07-24	United Kingdom	NA	NA	SAMN15148585
GCA_013786125.1	2020-07-24	United Kingdom	NA	NA	SAMN15148569
GCA_013786165.1	2020-07-24	United Kingdom	NA	NA	SAMN15148565
GCA_013786785.1	2020-07-24	United Kingdom	NA	NA	SAMN15148532
GCA_013789905.1	2020-07-24	United Kingdom	NA	NA	SAMN15148528
GCA_013790145.1	2020-07-24	United Kingdom	NA	NA	SAMN15148526
GCA_013790245.1	2020-07-24	United Kingdom	NA	NA	SAMN15148525
GCA_013790285.1	2020-07-24	United Kingdom	NA	NA	SAMN15148517
GCA_013790405.1	2020-07-24	United Kingdom	NA	NA	SAMN15148515
GCA_013790635.1	2020-07-24	United Kingdom	NA	NA	SAMN15148510
GCA_013791815.1	2020-07-24	United Kingdom	NA	NA	SAMN15148497
GCA_013791985.1	2020-07-24	United Kingdom	NA	NA	SAMN15148499
GCA_013795065.1	2020-07-24	United Kingdom	NA	NA	SAMN15148485
GCA_013795285.1	2020-07-24	United Kingdom	NA	NA	SAMN15148479
GCA_013795545.1	2020-07-24	United Kingdom	NA	NA	SAMN15148475
GCA_013795795.1	2020-07-24	United Kingdom	NA	NA	SAMN15148474
GCA_013796065.1	2020-07-24	United Kingdom	NA	NA	SAMN15148472
GCA_013797045.1	2020-07-24	United Kingdom	NA	NA	SAMN15148461
GCA_013797825.1	2020-07-24	United Kingdom	NA	NA	SAMN15148452
GCA_013798625.1	2020-07-24	United Kingdom	NA	NA	SAMN15148445
GCA_013799025.1	2020-07-24	United Kingdom	NA	NA	SAMN15148441
GCA_013799205.1	2020-07-24	United Kingdom	NA	NA	SAMN15148440
GCA_013799505.1	2020-07-24	United Kingdom	NA	NA	SAMN15148439
GCA_013799665.1	2020-07-24	United Kingdom	NA	NA	SAMN15148438
GCA_013800125.1	2020-07-24	United Kingdom	NA	NA	SAMN15148434
GCA_013800705.1	2020-07-24	United Kingdom	NA	NA	SAMN15148433
GCA_013801205.1	2020-07-24	United Kingdom	NA	NA	SAMN15148430
GCA_013802065.1	2020-07-24	United Kingdom	NA	NA	SAMN15148426
GCA_013802345.1	2020-07-24	United Kingdom	NA	NA	SAMN15148424
GCA_013802585.1	2020-07-24	United Kingdom	NA	NA	SAMN15148422
GCA_013802865.1	2020-07-24	United Kingdom	NA	NA	SAMN15148423
GCA_013803045.1	2020-07-24	United Kingdom	NA	NA	SAMN15148421
GCA_013803305.1	2020-07-24	United Kingdom	NA	NA	SAMN15148420
GCA_013803545.1	2020-07-24	United Kingdom	NA	NA	SAMN15148419
GCA_013803745.1	2020-07-24	United Kingdom	NA	NA	SAMN15148418
GCA_013803905.1	2020-07-24	United Kingdom	NA	NA	SAMN15148415
GCA_013804065.1	2020-07-24	United Kingdom	NA	NA	SAMN15148417
GCA_013804245.1	2020-07-24	United Kingdom	NA	NA	SAMN15148414
GCA_013804445.1	2020-07-24	United Kingdom	NA	NA	SAMN15148413
GCA_013804645.1	2020-07-24	United Kingdom	NA	NA	SAMN15148412
GCA_013804865.1	2020-07-24	United Kingdom	NA	NA	SAMN15148411
GCA_013805085.1	2020-07-24	United Kingdom	NA	NA	SAMN15148409
GCA_013805285.1	2020-07-24	United Kingdom	NA	NA	SAMN15148410
GCA_013805505.1	2020-07-24	United Kingdom	NA	NA	SAMN15148408
GCA_013805885.1	2020-07-24	United Kingdom	NA	NA	SAMN15148406
GCA_013806085.1	2020-07-24	United Kingdom	NA	NA	SAMN15148404
GCA_013806305.1	2020-07-24	United Kingdom	NA	NA	SAMN15148405
GCA_013806525.1	2020-07-24	United Kingdom	NA	NA	SAMN15148403
GCA_013806725.1	2020-07-24	United Kingdom	NA	NA	SAMN15148402
GCA_013806925.1	2020-07-24	United Kingdom	NA	NA	SAMN15148401
GCA_013811655.1	2020-07-24	United Kingdom	NA	NA	SAMN15148400
GCA_013812015.1	2020-07-24	United Kingdom	NA	NA	SAMN15148396
GCA_013812225.1	2020-07-24	United Kingdom	NA	NA	SAMN15148394
GCA_013812425.1	2020-07-24	United Kingdom	NA	NA	SAMN15148392
GCA_013812575.1	2020-07-24	United Kingdom	NA	NA	SAMN15148389
GCA_013812745.1	2020-07-24	United Kingdom	NA	NA	SAMN15148387
GCA_013813585.1	2020-07-24	United Kingdom	NA	NA	SAMN15148382
GCA_013813735.1	2020-07-24	United Kingdom	NA	NA	SAMN15148381
GCA_013813895.1	2020-07-24	United Kingdom	NA	NA	SAMN15148380
GCA_013814055.1	2020-07-24	United Kingdom	NA	NA	SAMN15148379
GCA_013814285.1	2020-07-24	United Kingdom	NA	NA	SAMN15148370
GCA_013814665.1	2020-07-24	United Kingdom	NA	NA	SAMN15148368
GCA_013814885.1	2020-07-24	United Kingdom	NA	NA	SAMN15148366
GCA_013815235.1	2020-07-24	United Kingdom	NA	NA	SAMN15148364
GCA_013815445.1	2020-07-24	United Kingdom	NA	NA	SAMN15148362
GCA_013815865.1	2020-07-24	United Kingdom	NA	NA	SAMN15148361
GCA_013816045.1	2020-07-24	United Kingdom	NA	NA	SAMN15148359
GCA_013816205.1	2020-07-24	United Kingdom	NA	NA	SAMN15148358
GCA_013816945.1	2020-07-24	United Kingdom	NA	NA	SAMN15148353
GCA_013817105.1	2020-07-24	United Kingdom	NA	NA	SAMN15148350
GCA_013817315.1	2020-07-24	United Kingdom	NA	NA	SAMN15148348
GCA_013817645.1	2020-07-24	United Kingdom	NA	NA	SAMN15148345
GCA_013817865.1	2020-07-24	United Kingdom	NA	NA	SAMN15148344
GCA_013818065.1	2020-07-24	United Kingdom	NA	NA	SAMN15148343
GCA_013818265.1	2020-07-24	United Kingdom	NA	NA	SAMN15148342
GCA_013818475.1	2020-07-24	United Kingdom	NA	NA	SAMN15148341
GCA_013818685.1	2020-07-24	United Kingdom	NA	NA	SAMN15148339
GCA_013818885.1	2020-07-24	United Kingdom	NA	NA	SAMN15148327
GCA_013819805.1	2020-07-24	United Kingdom	NA	NA	SAMN15148322
GCA_013819985.1	2020-07-24	United Kingdom	NA	NA	SAMN15148321
GCA_013820695.1	2020-07-24	United Kingdom	NA	NA	SAMN15148319
GCA_013821045.1	2020-07-24	United Kingdom	NA	NA	SAMN15148311
GCA_013821185.1	2020-07-24	United Kingdom	NA	NA	SAMN15148310
GCA_013821385.1	2020-07-24	United Kingdom	NA	NA	SAMN15148309
GCA_013821835.1	2020-07-24	United Kingdom	NA	NA	SAMN15148306
GCA_013821965.1	2020-07-24	United Kingdom	NA	NA	SAMN15148305
GCA_013822225.1	2020-07-24	United Kingdom	NA	NA	SAMN15148302
GCA_013822325.1	2020-07-24	United Kingdom	NA	NA	SAMN15148301
GCA_013822435.1	2020-07-24	United Kingdom	NA	NA	SAMN15148300
GCA_013822575.1	2020-07-24	United Kingdom	NA	NA	SAMN15148299
GCA_013823125.1	2020-07-24	United Kingdom	NA	NA	SAMN15148338
GCA_013823335.1	2020-07-24	United Kingdom	NA	NA	SAMN15148337
GCA_013823545.1	2020-07-24	United Kingdom	NA	NA	SAMN15148336
GCA_013823705.1	2020-07-24	United Kingdom	NA	NA	SAMN15148335
GCA_013823865.1	2020-07-24	United Kingdom	NA	NA	SAMN15148334
GCA_013823975.1	2020-07-24	United Kingdom	NA	NA	SAMN15148333
GCA_013824185.1	2020-07-24	United Kingdom	NA	NA	SAMN15148331
GCA_013824345.1	2020-07-24	United Kingdom	NA	NA	SAMN15148330
GCA_013824535.1	2020-07-24	United Kingdom	NA	NA	SAMN15148329
GCA_013824695.1	2020-07-24	United Kingdom	NA	NA	SAMN15148328
GCA_013824825.1	2020-07-24	United Kingdom	NA	NA	SAMN15148296
GCA_013824985.1	2020-07-24	United Kingdom	NA	NA	SAMN15148295
GCA_013825245.1	2020-07-24	United Kingdom	NA	NA	SAMN15148294
GCA_013825525.1	2020-07-24	United Kingdom	NA	NA	SAMN15148293
GCA_013826725.1	2020-07-24	United Kingdom	NA	NA	SAMN15148285
GCA_013827205.1	2020-07-24	United Kingdom	NA	NA	SAMN15148284
GCA_013827445.1	2020-07-24	United Kingdom	NA	NA	SAMN15148282
GCA_013827685.1	2020-07-24	United Kingdom	NA	NA	SAMN15148283
GCA_013827905.1	2020-07-24	United Kingdom	NA	NA	SAMN15148281
GCA_013828065.1	2020-07-24	United Kingdom	NA	NA	SAMN15148279
GCA_013828205.1	2020-07-24	United Kingdom	NA	NA	SAMN15148280
GCA_013828415.1	2020-07-24	United Kingdom	NA	NA	SAMN15148278
GCA_013828815.1	2020-07-24	United Kingdom	NA	NA	SAMN15148276
GCA_013828985.1	2020-07-24	United Kingdom	NA	NA	SAMN15148273
GCA_013829445.1	2020-07-24	United Kingdom	NA	NA	SAMN15148272
GCA_013829665.1	2020-07-24	United Kingdom	NA	NA	SAMN15148271
GCA_013829905.1	2020-07-24	United Kingdom	NA	NA	SAMN15148270
GCA_013830125.1	2020-07-24	United Kingdom	NA	NA	SAMN15148268
GCA_013830345.1	2020-07-24	United Kingdom	NA	NA	SAMN15148267
GCA_013830545.1	2020-07-24	United Kingdom	NA	NA	SAMN15148266
GCA_013830785.1	2020-07-24	United Kingdom	NA	NA	SAMN15148265
GCA_013831005.1	2020-07-24	United Kingdom	NA	NA	SAMN15148264
GCA_013831265.1	2020-07-24	United Kingdom	NA	NA	SAMN15148263
GCA_013831545.1	2020-07-24	United Kingdom	NA	NA	SAMN15148262
GCA_013831785.1	2020-07-24	United Kingdom	NA	NA	SAMN15148258
GCA_013831995.1	2020-07-24	United Kingdom	NA	NA	SAMN15148261
GCA_013832285.1	2020-07-24	United Kingdom	NA	NA	SAMN15148259
GCA_013832525.1	2020-07-24	United Kingdom	NA	NA	SAMN15148257
GCA_013832805.1	2020-07-24	United Kingdom	NA	NA	SAMN15148256
GCA_013832965.1	2020-07-24	United Kingdom	NA	NA	SAMN15148255
GCA_013833155.1	2020-07-24	United Kingdom	NA	NA	SAMN15148253
GCA_013833345.1	2020-07-24	United Kingdom	NA	NA	SAMN15148252
GCA_013833585.1	2020-07-24	United Kingdom	NA	NA	SAMN15148251
GCA_013833805.1	2020-07-24	United Kingdom	NA	NA	SAMN15148250
GCA_013833985.1	2020-07-24	United Kingdom	NA	NA	SAMN15148249
GCA_013834305.1	2020-07-24	United Kingdom	NA	NA	SAMN15148248
GCA_013834965.1	2020-07-24	United Kingdom	NA	NA	SAMN15148243
GCA_013835205.1	2020-07-24	United Kingdom	NA	NA	SAMN15148242
GCA_013835405.1	2020-07-24	United Kingdom	NA	NA	SAMN15148241
GCA_013835585.1	2020-07-24	United Kingdom	NA	NA	SAMN15148240
GCA_013835785.1	2020-07-24	United Kingdom	NA	NA	SAMN15148239
GCA_013835945.1	2020-07-24	United Kingdom	NA	NA	SAMN15148238
GCA_013836945.1	2020-07-24	United Kingdom	NA	NA	SAMN15148234
GCA_013837165.1	2020-07-24	United Kingdom	NA	NA	SAMN15148232
GCA_013837385.1	2020-07-24	United Kingdom	NA	NA	SAMN15148231
GCA_013837545.1	2020-07-24	United Kingdom	NA	NA	SAMN15148228
GCA_013837755.1	2020-07-24	United Kingdom	NA	NA	SAMN15148227
GCA_013838005.1	2020-07-24	United Kingdom	NA	NA	SAMN15148226
GCA_013883175.1	2020-07-24	United Kingdom	NA	NA	SAMN15148222
GCA_013883375.1	2020-07-24	United Kingdom	NA	NA	SAMN15148220
GCA_013883815.1	2020-07-24	United Kingdom	NA	NA	SAMN15148218
GCA_013884015.1	2020-07-24	United Kingdom	NA	NA	SAMN15148219
GCA_013884255.1	2020-07-24	United Kingdom	NA	NA	SAMN15148217
GCA_013884475.1	2020-07-24	United Kingdom	NA	NA	SAMN15148215
GCA_013884735.1	2020-07-24	United Kingdom	NA	NA	SAMN15148216
GCA_013884935.1	2020-07-24	United Kingdom	NA	NA	SAMN15148214
GCA_013885155.1	2020-07-24	United Kingdom	NA	NA	SAMN15148213
GCA_013885335.1	2020-07-24	United Kingdom	NA	NA	SAMN15148211
GCA_013885595.1	2020-07-24	United Kingdom	NA	NA	SAMN15148212
GCA_013885915.1	2020-07-24	United Kingdom	NA	NA	SAMN15148210
GCA_013886475.1	2020-07-24	United Kingdom	NA	NA	SAMN15148207
GCA_013886595.1	2020-07-24	United Kingdom	NA	NA	SAMN15148204
GCA_013886735.1	2020-07-24	United Kingdom	NA	NA	SAMN15148203
GCA_013886795.1	2020-07-24	United Kingdom	NA	NA	SAMN15148206
GCA_013886835.1	2020-07-24	United Kingdom	NA	NA	SAMN15148202
GCA_013887055.1	2020-07-24	United Kingdom	NA	NA	SAMN15148201
GCA_013887315.1	2020-07-24	United Kingdom	NA	NA	SAMN15148200
GCA_013887475.1	2020-07-24	United Kingdom	NA	NA	SAMN15148198
GCA_013887755.1	2020-07-24	United Kingdom	NA	NA	SAMN15148196
GCA_013888015.1	2020-07-24	United Kingdom	NA	NA	SAMN15148195
GCA_013888235.1	2020-07-24	United Kingdom	NA	NA	SAMN15148194
GCA_013888395.1	2020-07-24	United Kingdom	NA	NA	SAMN15148192
GCA_013888615.1	2020-07-24	United Kingdom	NA	NA	SAMN15148191
GCA_013888815.1	2020-07-24	United Kingdom	NA	NA	SAMN15148190
GCA_013889215.1	2020-07-24	United Kingdom	NA	NA	SAMN15148187
GCA_013889395.1	2020-07-24	United Kingdom	NA	NA	SAMN15148188
GCA_013889615.1	2020-07-24	United Kingdom	NA	NA	SAMN15148186
GCA_013890055.1	2020-07-24	United Kingdom	NA	NA	SAMN15148182
GCA_013890395.1	2020-07-24	United Kingdom	NA	NA	SAMN15148183
GCA_013890795.1	2020-07-24	United Kingdom	NA	NA	SAMN15148179
GCA_013890995.1	2020-07-24	United Kingdom	NA	NA	SAMN15148178
GCA_013891215.1	2020-07-24	United Kingdom	NA	NA	SAMN15148176
GCA_013891425.1	2020-07-24	United Kingdom	NA	NA	SAMN15148172
GCA_013891675.1	2020-07-24	United Kingdom	NA	NA	SAMN15148171
GCA_013891895.1	2020-07-24	United Kingdom	NA	NA	SAMN15148168
GCA_013892175.1	2020-07-24	United Kingdom	NA	NA	SAMN15148166
GCA_013892635.1	2020-07-24	United Kingdom	NA	NA	SAMN15148161
GCA_013892855.1	2020-07-24	United Kingdom	NA	NA	SAMN15148160
GCA_013893055.1	2020-07-24	United Kingdom	NA	NA	SAMN15148159
GCA_013893255.1	2020-07-24	United Kingdom	NA	NA	SAMN15148156
GCA_013893495.1	2020-07-24	United Kingdom	NA	NA	SAMN15148154
GCA_013893695.1	2020-07-24	United Kingdom	NA	NA	SAMN15148150
GCA_013894415.1	2020-07-24	United Kingdom	NA	NA	SAMN15148147
GCA_013894775.1	2020-07-24	United Kingdom	NA	NA	SAMN15148145
GCA_013894975.1	2020-07-24	United Kingdom	NA	NA	SAMN15148144
GCA_013895235.1	2020-07-24	United Kingdom	NA	NA	SAMN15148143
GCA_013895455.1	2020-07-24	United Kingdom	NA	NA	SAMN15148142
GCA_013895855.1	2020-07-24	United Kingdom	NA	NA	SAMN15148141
GCA_013896095.1	2020-07-24	United Kingdom	NA	NA	SAMN15148139
GCA_013896295.1	2020-07-24	United Kingdom	NA	NA	SAMN15148138
GCA_013896515.1	2020-07-24	United Kingdom	NA	NA	SAMN15148137
GCA_013896775.1	2020-07-24	United Kingdom	NA	NA	SAMN15148136
GCA_013897255.1	2020-07-24	United Kingdom	NA	NA	SAMN15148134
GCA_013897395.1	2020-07-24	United Kingdom	NA	NA	SAMN15148127
GCA_013897665.1	2020-07-24	United Kingdom	NA	NA	SAMN15148133
GCA_013897915.1	2020-07-24	United Kingdom	NA	NA	SAMN15148126
GCA_013898135.1	2020-07-24	United Kingdom	NA	NA	SAMN15148124
GCA_013898635.1	2020-07-24	United Kingdom	NA	NA	SAMN15148118
GCA_013898775.1	2020-07-24	United Kingdom	NA	NA	SAMN15148116
GCA_013898915.1	2020-07-24	United Kingdom	NA	NA	SAMN15148114
GCA_013898935.1	2020-07-24	United Kingdom	NA	NA	SAMN15148115
GCA_013898995.1	2020-07-24	United Kingdom	NA	NA	SAMN15148110
GCA_013899015.1	2020-07-24	United Kingdom	NA	NA	SAMN15148107
GCA_013899055.1	2020-07-24	United Kingdom	NA	NA	SAMN15148100
GCA_013899075.1	2020-07-24	United Kingdom	NA	NA	SAMN15148099
GCA_013899095.1	2020-07-24	United Kingdom	NA	NA	SAMN15148096
GCA_013899115.1	2020-07-24	United Kingdom	NA	NA	SAMN15148097
GCA_013899145.1	2020-07-24	United Kingdom	NA	NA	SAMN15148091
GCA_013899165.1	2020-07-24	United Kingdom	NA	NA	SAMN15148095
GCA_013899185.1	2020-07-24	United Kingdom	NA	NA	SAMN15148093
GCA_013899205.1	2020-07-24	United Kingdom	NA	NA	SAMN15148111
GCA_013899225.1	2020-07-24	United Kingdom	NA	NA	SAMN15148090
GCA_013899245.1	2020-07-24	United Kingdom	NA	NA	SAMN15148089
GCA_013899265.1	2020-07-24	United Kingdom	NA	NA	SAMN15148088
GCA_013899285.1	2020-07-24	United Kingdom	NA	NA	SAMN15148087
GCA_013899445.1	2020-07-24	United Kingdom	NA	NA	SAMN15148079
GCA_013899465.1	2020-07-24	United Kingdom	NA	NA	SAMN15148078
GCA_013899485.1	2020-07-24	United Kingdom	NA	NA	SAMN15148077
GCA_013899525.1	2020-07-24	United Kingdom	NA	NA	SAMN15148076
GCA_013899545.1	2020-07-24	United Kingdom	NA	NA	SAMN15148075
GCA_013899555.1	2020-07-24	United Kingdom	NA	NA	SAMN15148367
GCA_013899585.1	2020-07-24	United Kingdom	NA	NA	SAMN15148074
GCA_013899605.1	2020-07-24	United Kingdom	NA	NA	SAMN15148073
GCA_013899625.1	2020-07-24	United Kingdom	NA	NA	SAMN15148072
GCA_013899645.1	2020-07-24	United Kingdom	NA	NA	SAMN15148071
GCA_013899665.1	2020-07-24	United Kingdom	NA	NA	SAMN15148067
GCA_013899705.1	2020-07-24	United Kingdom	NA	NA	SAMN15148065
GCA_013899725.1	2020-07-24	United Kingdom	NA	NA	SAMN15148064
GCA_013899745.1	2020-07-24	United Kingdom	NA	NA	SAMN15148062
GCA_013899765.1	2020-07-24	United Kingdom	NA	NA	SAMN15148059
GCA_013899785.1	2020-07-24	United Kingdom	NA	NA	SAMN15148060
GCA_013899805.1	2020-07-24	United Kingdom	NA	NA	SAMN15148057
GCA_013899825.1	2020-07-24	United Kingdom	NA	NA	SAMN15148056
GCA_013899865.1	2020-07-24	United Kingdom	NA	NA	SAMN15148054
GCA_013899885.1	2020-07-24	United Kingdom	NA	NA	SAMN15148053
GCA_013899905.1	2020-07-24	United Kingdom	NA	NA	SAMN15148052
GCA_013899925.1	2020-07-24	United Kingdom	NA	NA	SAMN15148050
GCA_013899945.1	2020-07-24	United Kingdom	NA	NA	SAMN15148049
GCA_013899965.1	2020-07-24	United Kingdom	NA	NA	SAMN15148048
GCA_013899985.1	2020-07-24	United Kingdom	NA	NA	SAMN15148045
GCA_013900005.1	2020-07-24	United Kingdom	NA	NA	SAMN15148047
GCA_013900025.1	2020-07-24	United Kingdom	NA	NA	SAMN15148042
GCA_013900045.1	2020-07-24	United Kingdom	NA	NA	SAMN15148041
GCA_013900065.1	2020-07-24	United Kingdom	NA	NA	SAMN15148040
GCA_013900085.1	2020-07-24	United Kingdom	NA	NA	SAMN15148037
GCA_013900105.1	2020-07-24	United Kingdom	NA	NA	SAMN15148034
GCA_013900125.1	2020-07-24	United Kingdom	NA	NA	SAMN15148030
GCA_013900145.1	2020-07-24	United Kingdom	NA	NA	SAMN15148033
GCA_013900165.1	2020-07-24	United Kingdom	NA	NA	SAMN15148029
GCA_013900185.1	2020-07-24	United Kingdom	NA	NA	SAMN15148020
GCA_013900205.1	2020-07-24	United Kingdom	NA	NA	SAMN15148027
GCA_013900225.1	2020-07-24	United Kingdom	NA	NA	SAMN15148023
GCA_013900245.1	2020-07-24	United Kingdom	NA	NA	SAMN15148021
GCA_013900265.1	2020-07-24	United Kingdom	NA	NA	SAMN15148018
GCA_013900285.1	2020-07-24	United Kingdom	NA	NA	SAMN15148017
GCA_013900305.1	2020-07-24	United Kingdom	NA	NA	SAMN15148016
GCA_013900325.1	2020-07-24	United Kingdom	NA	NA	SAMN15148015
GCA_013900345.1	2020-07-24	United Kingdom	NA	NA	SAMN15148012
GCA_013921705.1	2020-07-24	United Kingdom	NA	NA	SAMN15148009
GCA_013921965.1	2020-07-24	United Kingdom	NA	NA	SAMN15148008
GCA_013922265.1	2020-07-24	United Kingdom	NA	NA	SAMN15147994
GCA_013922565.1	2020-07-24	United Kingdom	NA	NA	SAMN15147995
GCA_013922765.1	2020-07-24	United Kingdom	NA	NA	SAMN15147986
GCA_013922965.1	2020-07-24	United Kingdom	NA	NA	SAMN15147977
GCA_013923405.1	2020-07-24	United Kingdom	NA	NA	SAMN15147965
GCA_013924065.1	2020-07-24	United Kingdom	NA	NA	SAMN15148102
GCA_013924285.1	2020-07-24	United Kingdom	NA	NA	SAMN15148061
GCA_013924565.1	2020-07-24	United Kingdom	NA	NA	SAMN15148039
GCA_013924705.1	2020-07-24	United Kingdom	NA	NA	SAMN15148028
GCA_013924945.1	2020-07-24	United Kingdom	NA	NA	SAMN15148013
GCA_013926285.1	2020-07-24	United Kingdom	NA	NA	SAMN15148643
GCA_013926745.1	2020-07-24	United Kingdom	NA	NA	SAMN15148548
GCA_013927325.1	2020-07-24	United Kingdom	NA	NA	SAMN15148482
GCA_013927585.1	2020-07-24	United Kingdom	NA	NA	SAMN15148416
GCA_013927845.1	2020-07-24	United Kingdom	NA	NA	SAMN15148298
GCA_013928145.1	2020-07-24	United Kingdom	NA	NA	SAMN15148177
GCA_013928605.1	2020-07-24	United Kingdom	NA	NA	SAMN15148125
GCA_013928845.1	2020-07-24	United Kingdom	NA	NA	SAMN15147956
GCA_013996575.1	2020-07-24	United Kingdom	NA	NA	SAMN15147984
GCA_013996855.1	2020-07-24	United Kingdom	NA	NA	SAMN15147979
GCA_014058445.2	2020-07-13	Germany: Kiel	NA	O26:H11	SAMN15423745
GCA_014075335.1	2020-08-06	China:Sichuan	broiler chicken	NA	SAMN14278032
GCA_014075475.1	2020-08-06	China:Sichuan	broiler chicken	NA	SAMN14278031
GCA_014075595.1	2020-08-06	China:Sichuan	broiler chicken	NA	SAMN14278030
GCA_014075795.1	2020-08-06	China:Sichuan	broiler chicken	NA	SAMN14278029
GCA_014075915.1	2020-08-06	China:Sichuan	broiler chicken	NA	SAMN14278028
GCA_014076685.2	2020-03-31	USA: Arkansas commercial broiler farm	Gallus gallus	NA	SAMN12285857
GCA_014108885.1	2020-07-24	United Kingdom	NA	NA	SAMN15148011
GCA_014108905.1	2020-07-24	United Kingdom	NA	NA	SAMN15147991
GCA_014108925.1	2020-07-24	United Kingdom	NA	NA	SAMN15147990
GCA_014108945.1	2020-07-24	United Kingdom	NA	NA	SAMN15147987
GCA_014108965.1	2020-07-24	United Kingdom	NA	NA	SAMN15147980
GCA_014108985.1	2020-07-24	United Kingdom	NA	NA	SAMN15147976
GCA_014109005.1	2020-07-24	United Kingdom	NA	NA	SAMN15147975
GCA_014109025.1	2020-07-24	United Kingdom	NA	NA	SAMN15147974
GCA_014109045.1	2020-07-24	United Kingdom	NA	NA	SAMN15147970
GCA_014109065.1	2020-07-24	United Kingdom	NA	NA	SAMN15147963
GCA_014109085.1	2020-07-24	United Kingdom	NA	NA	SAMN15147964
GCA_014109105.1	2020-07-24	United Kingdom	NA	NA	SAMN15147962
GCA_014109125.1	2020-07-24	United Kingdom	NA	NA	SAMN15147960
GCA_014109285.1	2020-07-24	United Kingdom	NA	NA	SAMN15147958
GCA_014109385.1	2020-07-24	United Kingdom	NA	NA	SAMN15147957
GCA_014109545.1	2020-07-24	United Kingdom	NA	NA	SAMN15147955
GCA_014109625.1	2020-07-24	United Kingdom	NA	NA	SAMN15147954
GCA_014109645.1	2020-07-24	United Kingdom	NA	NA	SAMN15147953
GCA_014109665.1	2020-07-24	United Kingdom	NA	NA	SAMN15147948
GCA_014109685.1	2020-07-24	United Kingdom	NA	NA	SAMN15147952
GCA_014117345.2	2020-03-29	United Kingdom: Taunton	Homo sapiens	NA	SAMN13901561
GCA_014117405.1	2020-07-22	China:GuangXi	Paguma larvata	NA	SAMN15595090
GCA_014131475.1	2020-08-11	Belgium: Antwerp	Homo sapiens	NA	SAMN13423076
GCA_014131495.1	2018-09-19	USA	Homo sapiens	NA	SAMN09405653
GCA_014131515.1	2018-09-19	USA	Homo sapiens	NA	SAMN09405647
GCA_014131535.1	2020-08-11	Belgium: Antwerp	Homo sapiens	NA	SAMN13423075
GCA_014131555.1	2020-08-11	Belgium: Antwerp	Homo sapiens	NA	SAMN13423073
GCA_014131575.1	2020-08-11	Belgium: Antwerp	Homo sapiens	NA	SAMN13423058
GCA_014131595.1	2020-08-11	Belgium: Antwerp	Homo sapiens	NA	SAMN13423049
GCA_014131615.1	2020-08-11	USA	Homo sapiens	NA	SAMN13422983
GCA_014131635.1	2020-08-11	USA	Homo sapiens	NA	SAMN13422981
GCA_014131655.1	2020-08-11	USA	Homo sapiens	NA	SAMN13422969
GCA_014157395.1	2020-07-21	Japan:Tokyo	NA	NA	SAMD00194359
GCA_014160155.1	2020-07-21	Japan:Tokyo	NA	NA	SAMD00194507
GCA_014162235.1	2020-07-21	Japan:Tokyo	NA	NA	SAMD00194600
GCA_014168595.1	2020-07-21	Japan:Tokyo	NA	NA	SAMD00194346
GCA_014168675.1	2020-07-21	Japan:Tokyo	NA	NA	SAMD00194357
GCA_014168735.1	2020-07-21	Japan:Tokyo	NA	NA	SAMD00194371
GCA_014168755.1	2020-07-21	Japan:Tokyo	NA	NA	SAMD00194372
GCA_014168775.1	2020-07-21	Japan:Tokyo	NA	NA	SAMD00194405
GCA_014168835.1	2020-07-21	Japan:Tokyo	NA	NA	SAMD00194413
GCA_014168855.1	2020-07-21	Japan:Tokyo	NA	NA	SAMD00194414
GCA_014168935.1	2020-07-21	Japan:Tokyo	NA	NA	SAMD00194426
GCA_014168955.1	2020-07-21	Japan:Tokyo	NA	NA	SAMD00194427
GCA_014168975.1	2020-07-21	Japan:Tokyo	NA	NA	SAMD00194428
GCA_014169015.1	2020-07-21	Japan:Tokyo	NA	NA	SAMD00194451
GCA_014169035.1	2020-07-21	Japan:Tokyo	NA	NA	SAMD00194455
GCA_014169095.1	2020-07-21	Japan:Tokyo	NA	NA	SAMD00194467
GCA_014169115.1	2020-07-21	Japan:Tokyo	NA	NA	SAMD00194468
GCA_014169155.1	2020-07-21	Japan:Tokyo	NA	NA	SAMD00194482
GCA_014169175.1	2020-07-21	Japan:Tokyo	NA	NA	SAMD00194483
GCA_014169195.1	2020-07-21	Japan:Tokyo	NA	NA	SAMD00194506
GCA_014169275.1	2020-07-21	Japan:Tokyo	NA	NA	SAMD00194523
GCA_014169395.1	2020-07-21	Japan:Tokyo	NA	NA	SAMD00194533
GCA_014169415.1	2020-07-21	Japan:Tokyo	NA	NA	SAMD00194534
GCA_014169435.1	2020-07-21	Japan:Tokyo	NA	NA	SAMD00194535
GCA_014169455.1	2020-07-21	Japan:Tokyo	NA	NA	SAMD00194553
GCA_014169475.1	2020-07-21	Japan:Tokyo	NA	NA	SAMD00194555
GCA_014169575.1	2020-07-21	Japan:Tokyo	NA	NA	SAMD00194579
GCA_014169595.1	2020-07-21	Japan:Tokyo	NA	NA	SAMD00194597
GCA_014169615.1	2020-07-21	Japan:Tokyo	NA	NA	SAMD00194604
GCA_014169695.1	2020-07-21	Japan:Tokyo	NA	NA	SAMD00194621
GCA_014169775.1	2020-07-21	Japan:Tokyo	NA	NA	SAMD00194629
GCA_014169855.1	2020-07-21	Japan:Tokyo	NA	NA	SAMD00194670
GCA_014169895.1	2020-07-21	Japan:Tokyo	NA	NA	SAMD00194704
GCA_014169915.1	2020-07-21	Japan:Tokyo	NA	NA	SAMD00194706
GCA_014169995.1	2020-08-11	USA:Maine	Homo sapiens	NA	SAMN15086849
GCA_014170595.1	2020-07-09	Canada	Turkey	NA	SAMN13613902
GCA_014170615.1	2020-07-09	Canada	Turkey	NA	SAMN13613900
GCA_014170635.1	2020-07-09	Canada	Turkey	NA	SAMN13613899
GCA_014170675.1	2020-07-09	Canada	Turkey	NA	SAMN13613898
GCA_014170695.1	2020-07-09	Canada	Turkey	NA	SAMN13613897
GCA_014170715.1	2020-07-09	Canada	Turkey	NA	SAMN13613896
GCA_014170735.1	2020-07-09	Canada	Turkey	NA	SAMN13613895
GCA_014170865.1	2020-07-09	Canada	Turkey	NA	SAMN13613893
GCA_014170915.1	2020-07-09	Canada	Turkey	NA	SAMN13613892
GCA_014170945.1	2020-07-09	Canada	Turkey	NA	SAMN13613890
GCA_014170975.1	2020-07-09	Canada	Turkey	NA	SAMN13613889
GCA_014170995.1	2020-07-09	Canada	Turkey	NA	SAMN13613886
GCA_014171015.1	2020-07-21	Japan:Tokyo	NA	NA	SAMD00194481
GCA_014189395.1	2019-07-15	Canada	Homo sapiens	NA	SAMN11506046
GCA_014216355.1	2020-07-23	Bangladesh: Hajiganj	Homo sapiens	NA	SAMN14342432
GCA_014216375.1	2020-07-23	Bangladesh: Hajiganj	Homo sapiens	NA	SAMN14342433
GCA_014216395.1	2020-07-23	Bangladesh: Hajiganj	NA	NA	SAMN14342434
GCA_014216415.1	2020-07-23	Bangladesh: Hajiganj	Homo sapiens	NA	SAMN14342435
GCA_014216435.1	2020-07-23	Bangladesh: Hajiganj	NA	NA	SAMN14342437
GCA_014216455.1	2020-07-23	Bangladesh: Hajiganj	Homo sapiens	NA	SAMN14342436
GCA_014216475.1	2020-07-23	Bangladesh: Hajiganj	Homo sapiens	NA	SAMN14342438
GCA_014216555.1	2020-07-23	Bangladesh: Hajiganj	Homo sapiens	NA	SAMN14342439
GCA_014216675.1	2020-07-23	Bangladesh: Hajiganj	NA	NA	SAMN14342440
GCA_014216695.1	2020-07-23	Bangladesh: Hajiganj	Homo sapiens	NA	SAMN14342441
GCA_014216715.1	2020-07-23	Bangladesh: Hajiganj	Homo sapiens	NA	SAMN14342442
GCA_014216735.1	2020-07-23	Bangladesh: Hajiganj	NA	NA	SAMN14342443
GCA_014216755.1	2020-07-23	Bangladesh: Hajiganj	Homo sapiens	NA	SAMN14342444
GCA_014216775.1	2020-07-23	Bangladesh: Hajiganj	Homo sapiens	NA	SAMN14342445
GCA_014216795.1	2020-07-23	Bangladesh: Hajiganj	NA	NA	SAMN14342446
GCA_014216815.1	2020-07-23	Bangladesh: Matlab	Homo sapiens	NA	SAMN14342447
GCA_014216835.1	2020-07-23	Bangladesh: Matlab	Homo sapiens	NA	SAMN14342448
GCA_014216875.1	2020-07-23	Bangladesh: Matlab	NA	NA	SAMN14342449
GCA_014216895.1	2020-07-23	Bangladesh: Matlab	Homo sapiens	NA	SAMN14342450
GCA_014216915.1	2020-07-23	Bangladesh: Matlab	Homo sapiens	NA	SAMN14342451
GCA_014216935.1	2020-07-23	Bangladesh: Matlab	NA	NA	SAMN14342452
GCA_014216955.1	2020-07-23	Bangladesh: Matlab	Homo sapiens	NA	SAMN14342453
GCA_014216975.1	2020-07-23	Bangladesh: Matlab	Homo sapiens	NA	SAMN14342454
GCA_014216995.1	2020-07-23	Bangladesh: Matlab	NA	NA	SAMN14342455
GCA_014217015.1	2020-07-23	Bangladesh: Matlab	Homo sapiens	NA	SAMN14342456
GCA_014217035.1	2020-07-23	Bangladesh: Matlab	Homo sapiens	NA	SAMN14342457
GCA_014217055.1	2020-07-23	Bangladesh: Matlab	NA	NA	SAMN14342458
GCA_014217075.1	2020-07-23	Bangladesh: Matlab	Homo sapiens	NA	SAMN14342459
GCA_014217095.1	2020-07-23	Bangladesh: Matlab	Homo sapiens	NA	SAMN14342460
GCA_014217115.1	2020-07-23	Bangladesh: Matlab	NA	NA	SAMN14342461
GCA_014217135.1	2020-07-30	United Kingdom	Pig	NA	SAMN14594835
GCA_014217155.1	2020-07-30	United Kingdom	Pig	NA	SAMN14594834
GCA_014262945.1	2020-08-22	USA:California	NA	NA	SAMN14575425
GCA_014263375.1	2020-07-30	NA	NA	NA	SAMN15681552
GCA_014295215.1	2020-08-19	Germany	Homo sapiens	NA	SAMN15693150
GCA_014295235.1	2020-08-19	Germany	Homo sapiens	NA	SAMN15693149
GCA_014295255.1	2020-08-19	Germany	Homo sapiens	NA	SAMN15693147
GCA_014295275.1	2020-08-19	Germany	Homo sapiens	NA	SAMN15693146
GCA_014295295.1	2020-08-19	Germany	Homo sapiens	NA	SAMN15693148
GCA_014295315.1	2020-08-19	Germany	Homo sapiens	NA	SAMN15693145
GCA_014338505.1	2020-08-27	not collected	not applicable	NA	SAMN15889825
GCA_014338525.1	2020-08-27	not collected	not applicable	NA	SAMN15889824
GCA_014361285.1	2020-08-28	China:Shanghai	Homo sapiens	NA	SAMN15903653
GCA_014522225.1	2020-02-22	China: Yiwu	Homo sapiens	NA	SAMN14164122
GCA_014522245.1	2020-08-03	Taiwan: Chia-Yi	Homo sapiens	NA	SAMN15421091
GCA_014541045.1	2020-09-07	Sweden	Homo sapiens	NA	SAMN16073343
GCA_014605875.1	2020-08-28	USA: Santa Barbara, UCSB animal house	Rattus norvegicus	NA	SAMN15871861
GCA_014607515.1	2018-11-02	USA	cattle	O145:H28	SAMN07977663
GCA_014607535.1	2019-08-31	USA: CA	cattle	NA	SAMN09742415
GCA_014607555.1	2019-08-31	USA: CA	NA	NA	SAMN09742410
GCA_014607575.1	2020-09-17	USA: CA	Cattle	NA	SAMN10887318
GCA_014622725.1	2020-09-04	China: Dafeng	NA	NA	SAMN16056871
GCA_014622965.1	2019-08-31	USA: CA	unknown	NA	SAMN09742416
GCA_014622985.1	2020-09-18	USA: CA	unknown	NA	SAMN10887315
GCA_014623185.1	2020-09-18	USA: CA	Cattle	NA	SAMN10887316
GCA_014623205.1	2020-09-18	USA: CA	Cattle	NA	SAMN10887317
GCA_014623225.1	2019-08-31	USA: CA	Cattle	NA	SAMN09742411
GCA_014623245.1	2019-08-31	USA: CA	Cattle	NA	SAMN09742412
GCA_014623405.1	2019-08-31	USA: CA	NA	NA	SAMN09742414
GCA_014623425.1	2019-08-31	USA: CA	cattle	NA	SAMN09742413
GCA_014656605.1	2020-09-07	Australia	Homo sapiens	NA	SAMN16077359
GCA_014656625.1	2020-09-07	Australia	Homo sapiens	NA	SAMN16077358
GCA_014679325.1	2020-08-29	not applicable	NA	NA	SAMD00241721
GCA_014705965.1	2020-09-25	China: Hong Kong island	NA	NA	SAMN15743069
GCA_014770655.1	2020-09-24	USA: Midwest	Ovis aries	O15:H12	SAMN16183875
GCA_014770895.1	2020-09-16	Uruguay	Bos taurus	O18ac:H14	SAMN16183874
GCA_014771055.1	2020-09-16	USA: Midwest	Bos taurus	O68:H12	SAMN16183872
GCA_014771275.1	2020-09-16	USA:West	Bos taurus	O19:H7	SAMN16183873
GCA_014794165.1	2020-07-24	United Kingdom	NA	NA	SAMN15147985
GCA_014805805.1	2020-09-21	Hong Kong	Goat	NA	SAMN16231001
GCA_014825845.1	2020-10-01	USA:Pennsylvania	NA	O157:H7	SAMN16202109
GCA_014826015.1	2020-09-28	Germany	Homo sapiens	NA	SAMN15455438
GCA_014854575.1	2020-09-28	Hong Kong	Cow	NA	SAMN16279676
GCA_014854635.1	2020-09-23	New Zealand: Christchurch	NA	NA	SAMN16242922
GCA_014854675.1	2020-09-28	South Korea	swine	NA	SAMN16277032
GCA_014858525.1	2020-09-22	India: Thanjavur	Homo sapiens	NA	SAMN16237063
GCA_014863625.1	2020-09-09	USA: Boston	not applicable	NA	SAMN16090674
GCA_014863645.1	2020-09-09	USA: Boston	not applicable	NA	SAMN16090673
GCA_014863665.1	2020-09-09	USA: Boston	not applicable	NA	SAMN16090672
GCA_014863685.1	2020-09-09	USA: Boston	not applicable	NA	SAMN16090671
GCA_014863705.1	2020-09-09	USA: Boston	not applicable	NA	SAMN16090670
GCA_014863725.1	2020-09-09	USA: Boston	not applicable	NA	SAMN16090669
GCA_014863745.1	2020-09-09	USA: Boston	not applicable	NA	SAMN16090668
GCA_014863765.1	2020-09-09	USA: Boston	not applicable	NA	SAMN16090666
GCA_014863785.1	2020-09-09	USA: Boston	not applicable	NA	SAMN16090667
GCA_014863805.1	2020-09-09	USA: Boston	not applicable	NA	SAMN16090665
GCA_014863825.1	2020-09-09	USA: Boston	not applicable	NA	SAMN16090664
GCA_014863845.1	2020-09-09	USA: Boston	not applicable	NA	SAMN16090663
GCA_014898615.1	2020-10-01	Turkey: Ankara	Homo sapiens	NA	SAMN16330218
GCA_014898635.1	2020-10-01	Turkey: Ankara	Homo sapiens	NA	SAMN16327877
GCA_014904135.2	2020-09-13	China	pig	NA	SAMN16120650
GCA_014904145.2	2020-09-13	China	pig	NA	SAMN16120652
GCA_014904175.2	2020-09-13	China	pig	NA	SAMN16120648
GCA_014904185.2	2020-09-13	China	pig	NA	SAMN16120651
GCA_014904215.2	2020-09-13	China	pig	NA	SAMN16120649
GCA_014904235.2	2020-09-13	China	pig	NA	SAMN16120647
GCA_014904265.2	2020-09-13	China	pig	NA	SAMN16120645
GCA_014904315.2	2020-09-13	China	pig	NA	SAMN16120643
GCA_014904435.2	2020-09-13	China	pig	NA	SAMN16120638
GCA_014930875.1	2020-10-03	India: Thanjavur	Homo sapiens	NA	SAMN16339622
GCA_014930915.1	2020-10-07	South Korea: Yeosu	Delphinapterus leucas (Beluga whale)	NA	SAMN16393114
GCA_014962565.1	2020-10-14	Australia	Homo sapiens	NA	SAMN16435111
GCA_015033265.1	2020-10-08	China: Chengdu	Red panda	NA	SAMN16393371
GCA_015135355.1	2020-10-08	Japan:Tokyo	NA	NA	SAMD00195871
GCA_015136715.1	2020-10-08	Japan:Tokyo	NA	NA	SAMD00195931
GCA_015136895.1	2020-10-08	Japan:Tokyo	NA	NA	SAMD00195939
GCA_015138575.1	2020-10-08	Japan:Tokyo	Homo sapiens	NA	SAMD00196001
GCA_015138955.1	2020-10-08	Japan:Tokyo	Homo sapiens	NA	SAMD00196004
GCA_015139155.1	2020-10-08	Japan:Tokyo	Homo sapiens	NA	SAMD00196006
GCA_015139375.1	2020-10-08	Japan:Tokyo	Homo sapiens	NA	SAMD00196008
GCA_015139735.1	2020-10-08	Japan:Tokyo	Homo sapiens	NA	SAMD00196013
GCA_015241315.1	2020-10-23	USA:TN	NA	NA	SAMN16533957
GCA_015241535.1	2020-10-23	USA:GA	NA	NA	SAMN16533954
GCA_015241835.1	2020-10-23	USA:GA	NA	NA	SAMN16533953
GCA_015242035.1	2020-10-23	USA:MD	NA	NA	SAMN16533952
GCA_015242275.1	2020-10-23	USA:SC	NA	NA	SAMN16533951
GCA_015242435.1	2020-10-23	USA:SC	NA	NA	SAMN16533950
GCA_015242675.1	2020-10-23	USA:SC	NA	NA	SAMN16533949
GCA_015244435.1	2020-07-31	USA: California	NA	NA	SAMN12097412
GCA_015277555.1	2020-10-23	Hong Kong	NA	O25:H4	SAMN16520835
GCA_015290725.1	2020-11-02	China:Jinan	NA	NA	SAMN16622485
GCA_015290945.1	2020-10-27	USA: San Diego, Univ. of California	NA	NA	SAMN16574824
GCA_015291785.1	2020-09-30	USA:Moscow	cattle	NA	SAMN09852207
GCA_015291845.1	2020-10-01	Brazil:Sao Paulo	NA	NA	SAMN10144109
GCA_015353135.1	2020-10-10	China: Wuhan	Homo sapiens	NA	SAMN16409547
GCA_015508805.1	2020-11-05	Japan	Homo sapiens	NA	SAMD00197816
GCA_015509005.1	2020-11-05	Japan	Homo sapiens	NA	SAMD00197820
GCA_015534855.1	2020-07-17	Canada: Manitoba	not applicable	NA	SAMN15572261
GCA_015534935.1	2020-07-17	Canada: Manitoba	not applicable	NA	SAMN15572260
GCA_015534955.1	2020-07-17	Canada: Manitoba	not applicable	NA	SAMN15572259
GCA_015534975.1	2020-07-17	Canada: Manitoba	not applicable	NA	SAMN15572258
GCA_015534995.1	2020-07-17	Canada: Manitoba	not applicable	NA	SAMN15572257
GCA_015535015.1	2020-07-17	Canada: Manitoba	not applicable	NA	SAMN15572256
GCA_015535035.1	2020-07-17	Canada: Manitoba	not applicable	NA	SAMN15572255
GCA_015571535.1	2020-09-30	Canada: Quebec	Sus scrofa domesticus	O169/O183:H9	SAMN16304268
GCA_015571555.1	2020-09-30	Canada: Quebec	Sus scrofa domesticus	O-untypeable:H4	SAMN16304267
GCA_015571595.1	2020-09-30	Canada: Quebec	Sus scrofa domesticus	O167:H26	SAMN16304240
GCA_015571615.1	2020-09-30	Canada: Quebec	Sus scrofa domesticus	O-untypeable:H4	SAMN16304239
[truncated: 1,703 more rows]
